# Supplementary material for: Proteomic and metabolomic analyses provide insight into production of volatile and non-volatile flavor components in mandarin hybrid fruit
Source: BMC Plant Biol. 2015 Mar 6;15:76. doi: 10.1186/s12870-015-0466-9 (PMC4356138; doi:10.1186/s12870-015-0466-9)
Supplement: Additional file 1: — The excel spread sheet contains 3 tables describing identified volatiles, proteins and results of metabolite pathway analyses in Temple and Murcott. Table S1. Volatiles identified in Temple and Murcott mandarin hybrid fruit. Table S2. Total proteins identified in fruit flesh of Temple and Murcott mandarin hybrid fruits, and ratio of Temple versus Murcott. Table S3. Metabolite pathways containing differentially expressed proteins between Temple and Murcott mandarin hybrid fruits. [file 12870_2015_466_MOESM1_ESM.xlsx]

## Sheet: Table S1
Table S1. Total volatiles identified in Temple and Murcott mandarin hybrid fruit.
Cultivar	RT (min)	RI	CAS Number	Compound Name	Chemical Class	Stage1 (12/22/2008)	Stage2 (1/30/2009)	Stage3 (3/11/2009)
Temple	4.07561	472.022	000075-07-0	Acetaldehyde	Aldehyde	0.0122	0.0109	0.0102
Murcott	4.0805	472.19	000075-07-0	Acetaldehyde	Aldehyde	0.0015	0.0059	0.0074
Temple	4.64992	491.547	000064-17-5	Ethyl alcohol	Alcohol	0.1577	0.072	0.0434
Murcott	4.654	363.461	000064-17-5	Ethyl alcohol	Alcohol	0.0028	0.1028	0.0257
Temple	5.22153	510.579	000067-64-1	Acetone	Ketone	0.0019	0.0011	0.0013
Temple	5.28139	512.549	000123-38-6	Propanal	Aldehyde	0.0038	0.0032	0.0027
Murcott	5.284	512.635	000123-38-6	Propanal	Aldehyde	0.0025	0.0056	0.0013
Murcott	5.4135	418.801	000060-29-7	Ethyl ether	Ether	0.0059	0.0124	0
Murcott	5.546	471.086	000504-60-9	1,3-Pentadiene	Hydrocarbon	0.0071	0	0.0008
Temple	5.71667	526.74	000504-60-9	1,3-Pentadiene	Hydrocarbon	0.0002	0.0005	0.003
Murcott	7.483	582.17	000123-72-8	Butanal	Aldehyde	0.0021	0.0049	0
Murcott	8.0215	598.401	000141-78-6	Ethyl acetate	Ester	0.0024	0.0133	0.0939
Murcott	8.07667	530.215	000534-22-5	2-Methyl-furan	Furan	0.0036	0.0013	0
Temple	8.07725	600.064	000534-22-5	2-Methyl-furan	Furan	0.0005	0	0.0045
Temple	10.4906	669.232	000616-25-1	1-Penten-3-ol	Alcohol	0.0038	0.0007	0.004
Murcott	10.601	672.253	000616-25-1	1-Penten-3-ol	Alcohol	0.0007	0.0017	0.0016
Murcott	10.6125	672.586	001629-58-9	1-Penten-3-one	Ketone	0.003	0.009	0.0024
Temple	10.6183	672.743	001629-58-9	1-Penten-3-one	Ketone	0.007	0.0075	0.0105
Murcott	11.022	683.765	000096-22-0	3-Pentanone	Ketone	0.0027	0.0032	0.0027
Temple	11.0235	683.806	000096-22-0	3-Pentanone	Ketone	0.0012	0.0023	0.0033
Murcott	11.133	686.771	000110-62-3	Pentanal	Aldehyde	0.0518	0.1211	0.0177
Temple	11.1354	686.837	000110-62-3	Pentanal	Aldehyde	0.0378	0.0185	0.0138
Temple	11.2287	689.355	003208-16-0	2-Ethyl-furan	Furan	0.006	0.0033	0.0052
Temple	12.046	711.133	000623-42-7	Methyl butanoate	Ester	0.0091	0.0032	0.0074
Temple	12.594	725.453	000123-51-3	3-Methylbutanol	Alcohol (Branched)	0	0	0.0007
Temple	13.5998	751.188	001576-87-0	(E)-2-Pentenal	Aldehyde	0	0.0006	0.002
Murcott	14.199	432.092	015877-57-3	3-Methyl-pentanal	Aldehyde (Branched)	0.0004	0.003	0
Temple	15.4629	797.188	000105-54-4	Ethyl butanoate	Ester	0.6659	0.5946	1.2623
Murcott	15.6058	800.634	000066-25-1	Hexanal	Aldehyde	0.4075	0.9897	0.2297
Temple	15.6126	800.799	000066-25-1	Hexanal	Aldehyde	0.398	0.2597	0.2631
Temple	17.5422	846.4	000623-70-1	Ethyl-2-butenoate	Ester	0.0008	0.0045	0.0076
Temple	17.7273	850.69	007452-79-1	Ethyl 2-methylbutanoate	Ester (Branched)	0.0025	0.0049	0.0091
Murcott	18.0963	859.207	006728-26-3	(E)-2-Hexenal	Aldehyde	0	0	0
Temple	18.1005	859.305	006728-26-3	(E)-2-Hexenal	Aldehyde	0.0561	0.0382	0.0586
Temple	18.5855	870.426	000111-27-3	1-Hexanol	Alcohol	0	0	0.0039
Murcott	18.865	876.801	000123-19-3	4-Heptanone	Ketone	0.0065	0.005	0.0081
Temple	18.8687	876.884	000123-19-3	4-Heptanone	Ketone	0.0039	0.0079	0.0077
Murcott	19.233	885.158	041065-97-8	4-Methyl-hexanal	Aldehyde (Branched)	0.0052	0.0094	0.0016
Murcott	19.8522	899.138	004466-24-4	2-n-Butyl furan	Furan	0.0019	0.0042	0
Temple	19.9175	900.606	000105-66-8	Propyl butanoate	Ester	0	0	0.0022
Temple	20.0135	902.763	000539-82-2	Ethyl pentanoate	Ester	0	0	0.0027
Murcott	20.2845	908.842	000111-71-7	Heptanal	Aldehyde	0.0499	0.148	0.0323
Temple	20.2866	908.889	000111-71-7	Heptanal	Aldehyde	0.0662	0.05	0.037
Temple	21.1319	927.759	000106-70-7	Methyl hexanoate	Ester	0.0317	0.0107	0.0166
Murcott	21.7053	785.552	002867-05-2	α-Thujene	Monoterpene	0.0018	0.003	0.0025
Temple	21.7058	940.507	002867-05-2	α-Thujene	Monoterpene	0.0013	0.0083	0.0095
Murcott	22.2383	952.298	007785-70-8	α-Pinene	Monoterpene	0.2158	0.117	0.077
Temple	22.2413	952.364	007785-26-4	a-Pinene	Monoterpene	0.2175	0.1619	0.1769
Murcott	22.8705	966.272	018829-55-5	(E)-2-Heptenal	Aldehyde	0.0167	0.0408	0.0065
Temple	22.8752	966.377	018829-55-5	(E)-2-Heptenal	Aldehyde	0.0138	0.0098	0.0066
Temple	23.9555	990.225	003387-41-5	Sabinene	Monoterpene	0.0012	0.0082	0.0082
Murcott	23.9627	990.385	000099-84-3	Sabinene	Monoterpene	0.0039	0.015	0.0074
Murcott	24.0578	992.483	002492-22-0	(Z)-2,6-Dimethyl-2,6-octadiene	Hydrocarbon	0.0021	0	0
Temple	24.0584	992.497	002492-22-0	(Z)-2,6-Dimethyl-2,6-octadiene	Hydrocarbon	0.0047	0.0012	0
Murcott	24.255	996.841	000123-35-3	β-Myrcene	Monoterpene	0.4307	0.2933	0.1871
Temple	24.2594	996.938	000123-35-3	β-Myrcene	Monoterpene	0.6418	0.5627	0.4734
Murcott	24.3652	999.277	003777-69-3	2-Pentyl-furan	Furan	0.0248	0.0294	0.0116
Temple	24.4359	1000.84	000123-66-0	Ethyl hexanoate	Ester	0.4735	0.484	0.7547
Murcott	24.5415	1003.17	000127-91-3	β-Pinene	Monoterpene	0.0065	0	0
Temple	24.6071	1004.62	002609-23-6	(E,E)-2,6-Dimethyl-2-6-octadiene	Hydrocarbon	0.0103	0.0035	0
Murcott	24.871	1010.46	000124-13-0	Octanal	Aldehyde	0.0506	0.1157	0.027
Temple	24.8768	1010.59	000124-13-0	Octanal	Aldehyde	0.1662	0.213	0.0475
Temple	25.0032	1013.39	000142-92-7	Hexyl acetate	Ester	0.0043	0.0101	0.0068
Temple	25.08	1015.09	000586-63-0	Isoterpinolene	Monoterpene	0	0	0.0022
Murcott	25.356	1021.21	000460-01-5	(E,E)-2,6-Dimethyl-1,3,5,7-octatetraene	Hydrocarbon	0	0.0103	0.0087
Murcott	25.4393	1023.06	000099-83-2	α-Phellandrene	Monoterpene	0.0106	0.0083	0.0059
Temple	25.4437	1023.16	99-83-2	α-Phellandrene	Monoterpene	0.0188	0.0195	0.0172
Temple	25.5939	1026.5	013466-78-9	3-Carene	Monoterpene	0.0064	0.0034	0
Murcott	25.8815	1032.89	000586-62-9	α-Terpinene	Monoterpene	0.0483	0.0279	0.0153
Temple	25.885	1032.97	000099-86-5	α-Terpinene	Monoterpene	0.071	0.0491	0.0422
Murcott	26.231	1040.69	NA	(o/p/m)Cymene	Monoterpene	0.1288	0.0795	0.0377
Temple	26.2348	1040.77	NA	(o/p/m)Cymene	Monoterpene	0.223	0.1358	0.103
Murcott	26.5802	1048.49	000138-86-3	D-Limonene	Monoterpene	11.7895	10.3329	5.6758
Temple	26.5913	1048.74	005989-27-5	D-Limonene	Monoterpene	17.9153	12.7521	11.4205
Temple	26.6945	1051.05	000555-10-2	β-Phellandrene	Monoterpene	0.1567	0	0.2638
Murcott	26.6993	1051.16	000099-83-2	β-Phellandrene	Monoterpene	0.3812	0.2681	0.1833
Temple	26.7156	1051.53	000470-82-6	1,8-Cineole	Terpene ether	0.3898	0.4762	0.1793
Murcott	27.33	1065.34	002548-87-0	(E)-2-Octenal	Aldehyde	0.0556	0.1027	0.025
Temple	27.3335	1065.42	002548-87-0	(E)-2-Octenal	Aldehyde	0.0647	0.0575	0.0559
Murcott	27.5922	1071.27	000099-85-4	γ-Terpinene	Monoterpene	0.0239	0.0235	0.0213
Temple	27.5977	1071.39	000099-85-4	γ-Terpinene	Monoterpene	0.0603	0.0504	0.0835
Temple	27.7597	1075.07		RI1075	Unknown	0.0285	0.0138	0.0095
Murcott	28.138	1083.66	000586-67-4	p-Mentha-3,8-diene	Monoterpene	0.0037	0	0
Temple	28.367	1088.91	000586-67-4	p-Mentha-3,8-diene	Monoterpene	0.003	0.0036	0.053
Murcott	28.814	1099.14	029050-33-7	(+)-4-Carene	Monoterpene	0.051	0.0694	0.0335
Temple	28.8246	1099.39	000586-62-9	Terpinolene	Monoterpene	0.1413	0.0993	0.0338
Murcott	28.914	1101.45	000586-62-9	Terpinolene	Monoterpene	0.0094	0.0128	0.0058
Temple	28.9265	1101.73	000554-61-0	2-Carene	Monoterpene	0.0348	0.0142	0.0092
Murcott	29.0125	1103.72	000078-70-6	Linalool	Terpene alcohol	0.1194	0.1142	0.0714
Temple	29.0247	1104	000078-70-6	Linalool	Terpene alcohol	0.8666	0.6408	0.4009
Murcott	29.2022	1108.11	000124-19-6	Nonanal	Aldehyde	0.0295	0.055	0.0164
Temple	29.2063	1108.2	000124-19-6	Nonanal	Aldehyde	0.0578	0.0402	0.0259
Temple	29.7825	1121.6		RI1122	Unknown	0	0.0008	0.0019
Temple	30.0793	1128.56	002305-25-1	Ethyl-3-hydroxyhexanoate	Ester	0.0341	0.0556	0.0773
Temple	30.204	1131.5		RI1131	Unknown	0	0.0009	0
Temple	30.3845	1135.76	003760-14-3	1,5-Dimethyl-cyclooctadiene	Hydrocarbon	0	0.0016	0.0021
Murcott	30.74	1144.19	070286-20-3	(+/-)-4-Acetyl-1-methylcyclohexene	Hydrocarbon	0.0073	0.0064	0.002
Temple	30.7431	1144.26	070286-20-3	(+/-)-4-Acetyl-1-methylcyclohexene	Hydrocarbon	0.0087	0.0063	0.005
Temple	31.0238	1150.97	022771-44-4	(Z)-p-Mentha-2,8-dien-1-ol	Terpene alcohol	0.0009	0.0025	0.0006
Temple	31.0839	1152.41		RI1152	Unknown	0.0011	0.0036	0.0048
Temple	31.4925	1162.25	000138-87-4	β-Terpineol	Terpene alcohol	0	0	0.0024
Temple	31.5398	1163.39	018829-56-6	(E)-2-Nonenal	Aldehyde	0.0158	0.0125	0.0069
Murcott	31.54	1163.4	018829-56-6	(E)-2-Nonenal	Aldehyde	0.0112	0.0265	0.0044
Temple	32.6317	1190.15	000106-32-1	Ethyl octanoate	Ester	0.0162	0.0149	0.0225
Temple	32.7326	1192.66		RI1193	Unknown	0	0.0019	0.0022
Murcott	32.9035	1196.92	000562-74-3	Terpinene-4-ol	Terpene alcohol	0.0143	0.0139	0.0074
Temple	32.9038	1196.93	020126-76-5	Terpinene-4-ol	Terpene alcohol	0.048	0.0416	0.041
Murcott	33.1483	1203.06	000112-14-1	Octyl acetate	Ester	0.0115	0.0069	0.0035
Temple	33.1519	1203.15	000112-14-1	Octyl acetate	Ester	0.039	0.0481	0.0221
Murcott	33.2692	1206.11	000112-31-2	Decanal	Aldehyde	0.0208	0.0245	0.0058
Temple	33.2722	1206.18	000112-31-2	Decanal	Aldehyde	0.05	0.0612	0.0157
Murcott	33.3678	1208.59	000098-55-5	α-Terpineol	Terpene alcohol	0.0115	0.0101	0.008
Temple	33.3712	1208.68	010482-56-1	α-Terpineol	Terpene alcohol	0.0403	0.0408	0.0292
Temple	33.5365	1212.87	005948-04-9	Dihydrocarvone	Terpene ketone	0.0162	0.0194	0.014
Murcott	33.537	1212.88	005948-04-9	Dihydrocarvone	Terpene ketone	0.0138	0.0172	0.0059
Temple	33.8693	1221.36		RI1221 (Terpene ketone)	Terpene ketone	0.0057	0.0053	0.0034
Temple	34.197	1229.79	000106-25-2	Nerol	Terpene alcohol	0.001	0.0019	0.0021
Murcott	34.319	1232.95	029548-14-9	p-Menth-1-en-9-al	Terpene aldehyde	0.0052	0	0
Murcott	34.399	1235.02	029548-14-9	p-Menth-1-en-9-al isomer	Terpene aldehyde	0.0045	0.0041	0.0024
Temple	34.7087	1243.11	000106-26-3	Neral	Terpene aldehyde (Carotenoid degradation)	0.0079	0.0071	0.0038
Temple	34.7936	1245.34	000115-95-7	Linalool acetate	Terpene ester	0.0086	0.0082	0.0057
Murcott	35.294	1258.58	002244-16-8	D-Carvone	Terpene ketone	0.0497	0.0331	0.009
Temple	35.2962	1258.64	002244-16-8	D-Carvone	Terpene ketone	0.036	0.0295	0.0188
Temple	35.498	1264.03	003913-81-3	(E)-2-Decenal	Aldehyde	0	0.0027	0
Murcott	35.4988	1264.05	003913-81-3	(E)-2-Decenal	Aldehyde	0.0045	0.0098	0.0016
Temple	35.7309	1270.3	000141-27-5	Geranial	Terpene aldehyde (Carotenoid degradation)	0.0103	0.0099	0.0049
Temple	36.1773	1282.43		RI1282	Unknown	0	0.0018	0
Murcott	36.6493	1295.44	002111-75-3	Perillaldehyde	Terpene aldehyde	0.0123	0.008	0.0031
Temple	36.6508	1295.48	002111-75-3	Perillaldehyde	Terpene aldehyde	0.0159	0.0119	0.0068
Murcott	38.3668	1344.45	000150-84-5	Citronellol acetate	Terpene ester	0.0062	0.0047	0.0013
Temple	38.3711	1344.58	000105-84-1	Citronellol acetate	Terpene ester	0.0004	0.003	0.002
Temple	38.574	1350.55		RI1351 (terpene)	Monoterpene	0	0.0019	0.0021
Temple	38.7105	1354.59	000141-12-8	Neryl acetate	Terpene ester (Carotenoid degradation)	0.0443	0.036	0.0217
Murcott	38.712	1354.64	000141-12-8	Neryl acetate	Terpene ester (Carotenoid degradation)	0.011	0.0068	0.0024
Temple	38.7922	1357.02	000080-26-2	Terpinyl acetate	Terpene ester	0.0192	0.0202	0.0148
Murcott	39.1075	1366.46	017699-14-8	α-Cubebene	Sesquiterpene	0.0021	0	0
Temple	39.1098	1366.53	003856-25-5	Copaene	Sesquiterpene	0.0012	0.0078	0.003
Murcott	40.3488	1404.6	003856-25-5	Copaene	Sesquiterpene	0.0134	0.0091	0.0022
Temple	40.3498	1404.64	017699-14-8	α-Cubebene	Sesquiterpene	0.0278	0.0388	0.0191
Temple	40.6039	1412.65	000515-13-9	β-Elemene	Sesquiterpene	0.0148	0.0283	0.0365
Temple	40.8733	1421.23	049826-53-1	3-Methyl-4-methylenebicyclo[3.2.1]oct-2-ene	Monoterpene	0.0007	0.002	0.0005
Temple	41.5702	1443.8	006901-97-9	α-Ionone	Terpene ketone (Carotenoid degradation)	0	0.0005	0.0014
Murcott	41.9832	1457.45	003796-70-1	Geranyl acetone	Terpene ketone (Carotenoid degradation)	0.0058	0.0263	0.011
Temple	41.9837	1457.47	003796-70-1	Geranyl acetone	Terpene ketone (Carotenoid degradation)	0	0.0014	0.002
Murcott	42.1085	1461.63	000087-44-5	Caryophyllene	Sesquiterpene	0.0031	0.0046	0.0019
Temple	42.1088	1461.65	000087-44-5	Caryophyllene	Sesquiterpene	0.015	0.0333	0.0419
Temple	42.3306	1469.09	013744-15-5	β-Cubebene	Sesquiterpene	0.0016	0.0077	0.005
Temple	42.5957	1478.08		RI1478	Unknown	0	0.0012	0.0032
Temple	42.7181	1482.25		RI1482	Unknown	0	0.0034	0.0047
Temple	42.8408	1486.46	000116-04-1	β-Humulene	Sesquiterpene	0.0265	0.0476	0.0691
Temple	43.3064	1502.6	006753-98-6	α-Caryophyllene	Sesquiterpene	0.0049	0.0095	0.01
Temple	43.4888	1508.99	000079-77-6	β-Ionone	Terpene ketone (Carotenoid degradation)	0	0.0018	0.0051
Temple	43.5532	1511.26		RI1511	Unknown	0.0009	0.0046	0.0039
Temple	43.6347	1514.14	000515-17-3	γ-Selinene	Sesquiterpene	0.014	0.0275	0.0403
Temple	43.7858	1519.5		RI1520	Unknown	0	0.0038	0.0056
Temple	44.1519	1532.62	1000192-43-5	4,11-Selinadiene	Sesquiterpene	0.0804	0.1458	0.2196
Temple	44.4138	1542.11	004630-07-3	Valencene	Sesquiterpene	1.2758	2.073	2.8112
Temple	44.5725	1547.91	000473-13-2	α-Selinene	Sesquiterpene	0.1016	0.1728	0.2493
Temple	44.7308	1553.73	000489-39-4	Aromadendrene	Sesquiterpene	0.0442	0.0839	0.1273
Murcott	44.8925	1559.71	000483-76-1	δ-Cadinene	Sesquiterpene	0.0083	0.0056	0.0015
Temple	44.8933	1559.74	000483-76-1	d-Cadinene	Sesquiterpene	0.0325	0.0554	0.0478
Temple	45.1712	1570.11	000483-77-2	Calamenene	Sesquiterpene	0.0161	0.0457	0.0938
Temple	45.4032	1578.85	056633-28-4	(-)-α-Panasinsen	Sesquiterpene	0.0714	0.1343	0.2052
Temple	45.4945	1582.3		RI1580 (sesquiterpene)	Sesquiterpene	0.0007	0.0037	0
Temple	45.8791	1597.01	010219-75-7	Eremophilene	Sesquiterpene	0	0.0022	0.0028
Temple	46.0476	1603.52	006813-21-4	Eudesma-3,7-diene	Sesquiterpene	0.0015	0.0047	0.0067
Temple	47.2077	1649.49		RI1649	Unknown	0	0	0.0015
Temple	52.6317	1893.87	004674-50-4	Nootkatone	Terpene ketone	0.01	0.0238	0.0037

## Sheet: Table S2
Table S2. Total proteins identified in fruit flesh of Temple and Murcott mandarin hybrids, and ratio of Temple versus Murcott
Accession	Name	Species	Temple/Murcott	P value	Fruit stage with replication
gi|63333659	beta-1,3-glucanase class III	Citrus clementina x Citrus reticulata	2.71176	2.10464e-07	stage3-Rep1
gi|76573375	triosphosphate isomerase-like protein	Solanum tuberosum	0.310511	2.56579e-07	stage3-Rep1
gi|3256372	heat shock protein 26 (Type I)	Nicotiana tabacum	1.16558	3.11962e-06	stage3-Rep1
gi|21068484	small heat-shock protein	Picea glauca	0.713287	4.77037e-06	stage3-Rep1
gi|169160465	phospholipase D alpha	Citrus sinensis	0.239909	7.09491e-06	stage2-Rep2
gi|14031067	dehydrin COR15	Citrus x paradisi	2.80632	9.31421e-06	stage3-Rep1
gi|169160465	phospholipase D alpha	Citrus sinensis	0.572781	1.18892e-05	stage3-Rep2
gi|169160465	phospholipase D alpha	Citrus sinensis	0.67836	2.91342e-05	stage2-Rep3
gi|169160465	phospholipase D alpha	Citrus sinensis	4.05968	3.94241e-05	Stage1-Rep2
gi|2213425	hypothetical protein	Citrus x paradisi	0.626502	8.12019e-05	Stage1-Rep1
gi|255543156	conserved hypothetical protein	Ricinus communis	7.96746	9.18872e-05	Stage1-Rep2
gi|169160465	phospholipase D alpha	Citrus sinensis	0.716913	9.50234e-05	stage3-Rep3
gi|221327587	ascorbate peroxidase	Citrus maxima	4.86335	0.000129321	Stage1-Rep2
gi|169160465	phospholipase D alpha	Citrus sinensis	0.517847	0.000156707	stage2-Rep1
gi|37704449	cytosolic class II small heat shock protein 4	Nicotiana tabacum	0.782835	0.000341849	stage3-Rep1
gi|62900641	RecName: Full=Plastid-lipid-associated protein, chloroplastic; AltName: Full=CitPAP; Flags: Precursor	Citrus unshiu	0.289458	0.000463184	stage2-Rep2
gi|257726687	unnamed protein product	Zea mays	0.387157	0.000515019	stage2-Rep2
gi|224069008	predicted protein	Populus trichocarpa	6.99233	0.000591378	Stage1-Rep2
gi|255642211	unknown	Glycine max	0.120973	0.000638407	stage2-Rep2
gi|255586766	monodehydroascorbate reductase, putative	Ricinus communis	0.492858	0.000654659	stage3-Rep2
gi|2213425	hypothetical protein	Citrus x paradisi	0.524377	0.0008863	stage2-Rep1
gi|33340236	copper/zinc superoxide dismutase	Citrus limon	3.70616	0.00101412	Stage1-Rep2
gi|255586766	monodehydroascorbate reductase, putative	Ricinus communis	0.692171	0.00114286	stage2-Rep1
gi|9082317	actin	Helianthus annuus	0.527226	0.00117728	stage2-Rep3
gi|257720002	unnamed protein product	Glycine max	0.551448	0.00117841	stage2-Rep1
gi|119367477	putative H-type thioredoxin	Citrus cv. Shiranuhi	0.404302	0.00121931	stage2-Rep2
gi|119367477	putative H-type thioredoxin	Citrus cv. Shiranuhi	10.7819	0.00125919	Stage1-Rep2
gi|870794	polyubiquitin	Arabidopsis thaliana	0.689427	0.00135856	Stage1-Rep3
gi|255586766	monodehydroascorbate reductase, putative	Ricinus communis	1.26786	0.00143133	Stage1-Rep1
gi|9280626	UDP-glucose pyrophosphorylase	Astragalus membranaceus	9.82088	0.00155013	Stage1-Rep2
gi|224099429	predicted protein	Populus trichocarpa	0.316068	0.00184647	stage3-Rep2
gi|62900641	RecName: Full=Plastid-lipid-associated protein, chloroplastic; AltName: Full=CitPAP; Flags: Precursor	Citrus unshiu	6.0824	0.00204184	Stage1-Rep2
gi|225441981	PREDICTED: hypothetical protein	Vitis vinifera	0.304311	0.00208336	stage2-Rep2
gi|119367479	putative cyclophilin	Citrus cv. Shiranuhi	2.34747	0.00213115	stage3-Rep1
gi|255644696	unknown	Glycine max	5.91438	0.00218396	Stage1-Rep2
gi|11596186	cystatin-like protein	Citrus x paradisi	0.647193	0.0021906	stage2-Rep3
gi|5669167	plasma membrane proton ATPase	Nicotiana plumbaginifolia	0.759188	0.00219489	Stage1-Rep1
gi|121485004	cytosolic phosphoglycerate kinase	Helianthus annuus	5.53473	0.0022105	Stage1-Rep2
gi|225442225	PREDICTED: hypothetical protein	Vitis vinifera	0.570963	0.00230823	stage3-Rep2
gi|62900641	RecName: Full=Plastid-lipid-associated protein, chloroplastic; AltName: Full=CitPAP; Flags: Precursor	Citrus unshiu	0.599507	0.00236447	stage2-Rep3
gi|257690969	unnamed protein product	Citrus sinensis	0.383825	0.00240901	stage2-Rep2
gi|117067068	monodehydroascorbate reductase	Acanthus ebracteatus	0.88672	0.00244863	stage3-Rep1
gi|242199340	UDP-glucosyltransferase family 1 protein	Citrus sinensis	7.53535	0.00246955	Stage1-Rep2
gi|225425914	PREDICTED: hypothetical protein	Vitis vinifera	0.42941	0.0024699	stage2-Rep3
gi|5764653	NADP-isocitrate dehydrogenase	Citrus limon	0.437372	0.00257771	stage3-Rep2
gi|11596182	miraculin-like protein 3	Citrus x paradisi	1.36422	0.00281211	stage2-Rep1
gi|62900641	RecName: Full=Plastid-lipid-associated protein, chloroplastic; AltName: Full=CitPAP; Flags: Precursor	Citrus unshiu	0.651297	0.00291671	stage2-Rep1
gi|27462762	malate dehydrogenase	Lupinus albus	0.305148	0.00308611	stage3-Rep1
gi|224131144	predicted protein	Populus trichocarpa	0.740626	0.00311695	Stage1-Rep3
gi|223949137	unknown	Zea mays	5.11553	0.0031323	Stage1-Rep2
gi|11596182	miraculin-like protein 3	Citrus x paradisi	1.441	0.00330467	stage3-Rep1
gi|255586766	monodehydroascorbate reductase, putative	Ricinus communis	0.428739	0.00331792	stage2-Rep2
gi|124360080	Galactose mutarotase-like	Medicago truncatula	1.72431	0.00332744	stage3-Rep1
gi|255571742	peptidase, putative	Ricinus communis	0.274606	0.00361354	stage2-Rep2
gi|231586	RecName: Full=ATP synthase subunit beta, mitochondrial; Flags: Precursor	Hevea brasiliensis	0.133867	0.00367432	stage2-Rep2
gi|119367479	putative cyclophilin	Citrus cv. Shiranuhi	0.696577	0.00395811	stage3-Rep2
gi|7269241	UDPglucose 4-epimerase-like protein	Arabidopsis thaliana	0.157991	0.00429605	stage2-Rep2
gi|33340236	copper/zinc superoxide dismutase	Citrus limon	0.637799	0.00436217	stage2-Rep3
gi|63333659	beta-1,3-glucanase class III	Citrus clementina x Citrus reticulata	1.46162	0.00450775	Stage1-Rep1
gi|870794	polyubiquitin	Arabidopsis thaliana	4.53367	0.0046315	Stage1-Rep2
gi|231586	RecName: Full=ATP synthase subunit beta, mitochondrial; Flags: Precursor	Hevea brasiliensis	0.516786	0.00464305	stage2-Rep1
gi|2213425	hypothetical protein	Citrus x paradisi	0.178752	0.00493098	stage2-Rep2
gi|166850556	CTRSFT1-like protein	Poncirus trifoliata	0.236882	0.00547806	stage2-Rep2
gi|37524017	COR15	Citrus clementina x Citrus reticulata	10.3108	0.00573082	Stage1-Rep2
gi|90820120	UDP-glucose pyrophosphorylase	Cucumis melo	1.41718	0.00576077	stage3-Rep3
gi|257712573	unnamed protein product	Brassica napus	0.663523	0.00591506	stage3-Rep3
gi|255544686	eukaryotic translation elongation factor, putative	Ricinus communis	0.423776	0.00608034	stage2-Rep1
gi|5764653	NADP-isocitrate dehydrogenase	Citrus limon	0.43012	0.0060819	stage2-Rep2
gi|224135985	predicted protein	Populus trichocarpa	0.24769	0.00626913	stage2-Rep2
gi|6094476	RecName: Full=Thiazole biosynthetic enzyme, chloroplastic; Flags: Precursor	Citrus sinensis	0.227818	0.00676857	stage2-Rep2
gi|224127346	predicted protein	Populus trichocarpa	0.155898	0.00682498	stage2-Rep2
gi|257720002	unnamed protein product	Glycine max	0.386818	0.00686484	stage3-Rep2
gi|225439785	PREDICTED: hypothetical protein	Vitis vinifera	0.440543	0.00713293	stage2-Rep2
gi|224128794	predicted protein	Populus trichocarpa	0.297567	0.00717191	stage2-Rep2
gi|6518112	H+-ATPase catalytic subunit	Citrus unshiu	0.597527	0.00727372	stage2-Rep3
gi|4580920	vacuole-associated annexin VCaB42	Nicotiana tabacum	0.329599	0.00728901	stage3-Rep2
gi|231586	RecName: Full=ATP synthase subunit beta, mitochondrial; Flags: Precursor	Hevea brasiliensis	0.555449	0.00739049	stage3-Rep2
gi|225441981	PREDICTED: hypothetical protein	Vitis vinifera	0.567927	0.0074854	stage3-Rep2
gi|6682843	sucrose synthase	Citrus unshiu	0.143648	0.00782104	stage2-Rep2
gi|14423856	Profilin-6 (Pollen allergen Hev b 8.0204)	Hevea brasiliensis	1.45288	0.00787079	stage3-Rep1
gi|255546427	peroxiredoxin, putative	Ricinus communis	0.914881	0.00787961	stage2-Rep1
gi|242199340	UDP-glucosyltransferase family 1 protein	Citrus sinensis	0.394157	0.00793135	stage2-Rep2
gi|255544686	eukaryotic translation elongation factor, putative	Ricinus communis	0.322727	0.0080206	stage3-Rep2
gi|74486744	translation elongation factor 1A-9	Gossypium hirsutum	4.92277	0.00812134	Stage1-Rep2
gi|15219028	26.5 kDa class I small heat shock protein-like (HSP26.5-P)	Arabidopsis thaliana	0.49137	0.00844375	stage3-Rep1
gi|4704605	glycine-rich RNA-binding protein	Picea glauca	4.45222	0.00869694	Stage1-Rep2
gi|6682841	sucrose synthase	Citrus unshiu	0.631577	0.00935856	stage2-Rep3
gi|255543156	conserved hypothetical protein	Ricinus communis	0.850967	0.00978647	stage2-Rep1
gi|37524017	COR15	Citrus clementina x Citrus reticulata	2.38167	0.00983095	stage3-Rep2
gi|30575686	thioredoxin H	Citrus x paradisi	1.29132	0.0100042	stage3-Rep1
gi|862480	valosin-containing protein		0.373706	0.0100287	stage2-Rep2
gi|77417715	SOD	Citrus maxima	0.117727	0.0100395	stage2-Rep2
gi|225442225	PREDICTED: hypothetical protein	Vitis vinifera	0.575627	0.0101563	stage2-Rep1
gi|225425914	PREDICTED: hypothetical protein	Vitis vinifera	0.42491	0.0103811	stage3-Rep3
gi|16416376	mangrin	Bruguiera sexangula	0.673076	0.0105099	stage3-Rep1
gi|3790102	pyrophosphate-dependent phosphofructokinase alpha subunit	Citrus x paradisi	0.553939	0.0105543	stage3-Rep2
gi|255642211	unknown	Glycine max	0.52126	0.0105717	Stage1-Rep1
gi|89214190	glucose-6-phosphate dehydrogenase	Populus suaveolens	1.44061	0.0109322	Stage1-Rep1
gi|166850556	CTRSFT1-like protein	Poncirus trifoliata	3.26099	0.0111082	Stage1-Rep2
gi|9757974	polyubiquitin	Arabidopsis thaliana	0.584648	0.0111218	stage2-Rep2
gi|257712573	unnamed protein product	Brassica napus	9.08573	0.0112439	Stage1-Rep2
gi|7269241	UDPglucose 4-epimerase-like protein	Arabidopsis thaliana	0.423833	0.0114246	Stage1-Rep1
gi|210063564	cyclophilin	Camellia oleifera	0.670554	0.0114775	stage2-Rep1
gi|224135985	predicted protein	Populus trichocarpa	0.568038	0.0120739	stage2-Rep1
gi|433609	enolase	Ricinus communis	0.692607	0.0121248	stage3-Rep2
gi|183579873	chitinase	Citrus unshiu	1.53378	0.0121422	Stage1-Rep1
gi|30575686	thioredoxin H	Citrus x paradisi	0.97767	0.0121507	Stage1-Rep1
gi|624674	heat shock protein		1.05845	0.0121521	Stage1-Rep1
gi|17225598	pyruvate decarboxylase	Fragaria x ananassa	0.285554	0.0124805	stage3-Rep1
gi|9757974	polyubiquitin	Arabidopsis thaliana	0.671264	0.012485	stage3-Rep2
gi|225451968	PREDICTED: similar to mangrin	Vitis vinifera	0.664314	0.0124972	stage2-Rep3
gi|77417715	SOD	Citrus maxima	0.321759	0.0125015	stage3-Rep2
gi|15667694	enolase	Nitella opaca	1.25389	0.0126178	stage3-Rep1
gi|50306191	unnamed protein product	Kluyveromyces lactis NRRL Y-1140	1.1378	0.0126367	stage3-Rep1
gi|3790102	pyrophosphate-dependent phosphofructokinase alpha subunit	Citrus x paradisi	0.773606	0.0130976	stage2-Rep1
gi|224127346	predicted protein	Populus trichocarpa	0.599683	0.0132083	stage2-Rep1
gi|255544686	eukaryotic translation elongation factor, putative	Ricinus communis	0.249645	0.0132951	stage2-Rep2
gi|62900641	RecName: Full=Plastid-lipid-associated protein, chloroplastic; AltName: Full=CitPAP; Flags: Precursor	Citrus unshiu	0.716275	0.0138612	Stage1-Rep3
gi|125546170	hypothetical protein OsI_14032	Oryza sativa Indica Group	0.561496	0.0142532	stage2-Rep1
gi|224099429	predicted protein	Populus trichocarpa	0.587469	0.0142986	stage2-Rep1
gi|119367477	putative H-type thioredoxin	Citrus cv. Shiranuhi	1.25624	0.0143138	stage3-Rep2
gi|224099429	predicted protein	Populus trichocarpa	0.364622	0.0145176	stage2-Rep2
gi|225441981	PREDICTED: hypothetical protein	Vitis vinifera	1.35936	0.0146663	Stage1-Rep1
gi|257720002	unnamed protein product	Glycine max	0.273352	0.0150638	stage2-Rep2
gi|225442481	PREDICTED: malate dehydrogenase	Vitis vinifera	9.89615	0.0153794	Stage1-Rep2
gi|218202932	14-3-3 protein	Dimocarpus longan	0.226884	0.0156048	stage2-Rep2
gi|255556366	conserved hypothetical protein	Ricinus communis	0.760499	0.0159097	stage3-Rep2
gi|77744899	temperature-induced lipocalin	Citrus sinensis	0.547928	0.0163634	stage2-Rep1
gi|6518112	H+-ATPase catalytic subunit	Citrus unshiu	4.75436	0.016597	Stage1-Rep2
gi|255561582	Patellin-3, putative	Ricinus communis	0.587916	0.0166838	stage2-Rep1
gi|870794	polyubiquitin	Arabidopsis thaliana	0.802213	0.0166843	stage3-Rep3
gi|77417715	SOD	Citrus maxima	0.637582	0.0167268	Stage1-Rep1
gi|125546170	hypothetical protein OsI_14032	Oryza sativa Indica Group	0.238807	0.0172912	stage2-Rep2
gi|77744899	temperature-induced lipocalin	Citrus sinensis	4.02837	0.0177142	Stage1-Rep2
gi|147853192	hypothetical protein	Vitis vinifera	1.80297	0.0178273	stage3-Rep1
gi|40646744	mitochondrial citrate synthase precursor	Citrus junos	0.553048	0.0179943	stage3-Rep2
gi|257675725	unnamed protein product	Zea mays	3.83156	0.0192767	Stage1-Rep2
gi|255539613	phosphoglucomutase, putative	Ricinus communis	0.142448	0.0199008	stage2-Rep2
gi|218117848	L-galactose-1-phosphate phosphatase	Prunus persica	0.589881	0.0199379	stage2-Rep3
gi|7024451	glycine-rich RNA-binding protein	Citrus unshiu	0.818449	0.0199887	Stage1-Rep3
gi|624676	citrate synthase precursor		2.73148	0.0204266	Stage1-Rep2
gi|255641409	unknown	Glycine max	0.644862	0.020675	stage2-Rep1
gi|242199340	UDP-glucosyltransferase family 1 protein	Citrus sinensis	0.812929	0.0208173	stage2-Rep1
gi|224135985	predicted protein	Populus trichocarpa	0.365714	0.0209148	stage3-Rep2
gi|9757974	polyubiquitin	Arabidopsis thaliana	0.860585	0.0209495	stage2-Rep1
gi|9280626	UDP-glucose pyrophosphorylase	Astragalus membranaceus	1.6257	0.0216013	stage3-Rep3
gi|225441981	PREDICTED: hypothetical protein	Vitis vinifera	0.707061	0.0216023	stage2-Rep1
gi|33316389	valencene synthase	Citrus sinensis	25.7298	0.0216172	stage3-Rep1
gi|77540216	triosephosphate isomerase	Glycine max	0.513646	0.0216635	stage3-Rep1
gi|51104383	allene oxide cyclase C4	Humulus lupulus	0.878738	0.0217378	stage3-Rep1
gi|224128794	predicted protein	Populus trichocarpa	0.381576	0.0219601	stage3-Rep2
gi|62900641	RecName: Full=Plastid-lipid-associated protein, chloroplastic; AltName: Full=CitPAP; Flags: Precursor	Citrus unshiu	0.662433	0.0221249	stage3-Rep3
gi|147809484	hypothetical protein	Vitis vinifera	0.608115	0.0221714	stage2-Rep1
gi|225439785	PREDICTED: hypothetical protein	Vitis vinifera	0.657818	0.0227715	stage3-Rep3
gi|6682843	sucrose synthase	Citrus unshiu	0.574712	0.0239923	stage3-Rep2
gi|2213425	hypothetical protein	Citrus x paradisi	3.23175	0.0242426	Stage1-Rep2
gi|147836508	hypothetical protein	Vitis vinifera	1.63027	0.0243115	stage3-Rep1
gi|6682841	sucrose synthase	Citrus unshiu	3.19402	0.0251903	Stage1-Rep2
gi|70609690	glutamate decarboxylase	Citrus sinensis	3.58781	0.0252842	Stage1-Rep2
gi|3790102	pyrophosphate-dependent phosphofructokinase alpha subunit	Citrus x paradisi	1.7236	0.02536	Stage1-Rep1
gi|11596186	cystatin-like protein	Citrus x paradisi	1.2178	0.0254895	stage3-Rep2
gi|225442481	PREDICTED: malate dehydrogenase	Vitis vinifera	0.683578	0.0272889	stage2-Rep3
gi|255561582	Patellin-3, putative	Ricinus communis	0.346797	0.0277284	stage2-Rep2
gi|218202932	14-3-3 protein	Dimocarpus longan	0.695334	0.0277687	stage2-Rep1
gi|6166140	RecName: Full=Elongation factor 1-delta 1; Short=EF-1-delta 1; AltName: Full=Elongation factor 1B-beta 1; AltName: Full=eEF-1B beta 1	ORYSJ	0.654031	0.0278003	stage2-Rep3
gi|77744899	temperature-induced lipocalin	Citrus sinensis	0.2575	0.0278847	stage2-Rep2
gi|90820120	UDP-glucose pyrophosphorylase	Cucumis melo	7.83545	0.0280879	Stage1-Rep2
gi|862480	valosin-containing protein		1.51035	0.0291872	Stage1-Rep1
gi|166850556	CTRSFT1-like protein	Poncirus trifoliata	1.1776	0.0292205	stage3-Rep3
gi|242199340	UDP-glucosyltransferase family 1 protein	Citrus sinensis	0.539128	0.0297033	stage3-Rep2
gi|870794	polyubiquitin	Arabidopsis thaliana	0.787483	0.029785	stage2-Rep3
gi|5764653	NADP-isocitrate dehydrogenase	Citrus limon	0.709299	0.0299391	stage2-Rep1
gi|166850556	CTRSFT1-like protein	Poncirus trifoliata	0.660557	0.0301849	stage2-Rep3
gi|11596186	cystatin-like protein	Citrus x paradisi	1.4176	0.0306001	stage2-Rep1
gi|9280626	UDP-glucose pyrophosphorylase	Astragalus membranaceus	1.1795	0.0308295	Stage1-Rep3
gi|29124973	unknown	Populus tremuloides	2.03904	0.0312472	stage3-Rep1
gi|40646744	mitochondrial citrate synthase precursor	Citrus junos	0.200926	0.0316148	stage2-Rep2
gi|39104609	putative heat shock protein 21	Arabidopsis thaliana	1.18658	0.0324331	stage3-Rep1
gi|6225526	RecName: Full=Isopentenyl-diphosphate Delta-isomerase I; AltName: Full=Isopentenyl pyrophosphate isomerase I; Short=IPP isomerase I	CLABR	0.561631	0.0331774	stage2-Rep1
gi|224140653	predicted protein	Populus trichocarpa	0.725842	0.03349	stage2-Rep3
gi|225447041	PREDICTED: hypothetical protein	Vitis vinifera	0.665518	0.0336658	Stage1-Rep1
gi|15235730	phosphoenolpyruvate carboxykinase (ATP), putative / PEP carboxykinase, putative / PEPCK, putative	Arabidopsis thaliana	1.89927	0.034216	stage3-Rep1
gi|257726687	unnamed protein product	Zea mays	1.64973	0.0349074	Stage1-Rep1
gi|11596186	cystatin-like protein	Citrus x paradisi	4.04073	0.0359396	Stage1-Rep2
gi|11596186	cystatin-like protein	Citrus x paradisi	1.12324	0.0363223	Stage1-Rep1
gi|82623427	glyceraldehyde 3-phosphate dehydrogenase-like	Solanum tuberosum	0.796439	0.0363703	stage2-Rep1
gi|119367475	putative glutaredoxin	Citrus cv. Shiranuhi	1.19534	0.0364435	stage3-Rep1
gi|119367479	putative cyclophilin	Citrus cv. Shiranuhi	0.588038	0.0365518	stage2-Rep1
gi|183579873	chitinase	Citrus unshiu	1.15515	0.0366193	stage2-Rep1
gi|255551036	aspartate aminotransferase, putative	Ricinus communis	0.598992	0.0368993	stage3-Rep2
gi|118602599	ribosomal protein S1	Candidatus Ruthia magnifica str. Cm (Calyptogena magnifica)	0.501005	0.0386768	stage3-Rep1
gi|218202932	14-3-3 protein	Dimocarpus longan	1.32477	0.0387776	Stage1-Rep1
gi|433609	enolase	Ricinus communis	0.699262	0.0388506	stage2-Rep1
gi|255544582	phosphoglycerate kinase, putative	Ricinus communis	0.672956	0.0388549	stage3-Rep2
gi|224099429	predicted protein	Populus trichocarpa	0.890137	0.0389322	Stage1-Rep1
gi|544437	Probable phospholipid hydroperoxide glutathione peroxidase (PHGPx) (Salt-associated protein)	Citrus cv. Shiranuhi	3.14022	0.0390538	stage3-Rep1
gi|33325127	eukaryotic translation initiation factor 5A isoform VI	Hevea brasiliensis	1.91444	0.0392635	stage3-Rep1
gi|225442481	PREDICTED: malate dehydrogenase	Vitis vinifera	0.742384	0.0397549	stage3-Rep3
gi|225451968	PREDICTED: similar to mangrin	Vitis vinifera	4.50665	0.0397937	Stage1-Rep2
gi|27530932	cytosolic NADP-malic enzyme	Lithospermum erythrorhizon	0.674323	0.0401249	stage2-Rep3
gi|225424861	PREDICTED: hypothetical protein isoform 2	Vitis vinifera	0.536129	0.0403094	stage3-Rep2
gi|224109966	predicted protein	Populus trichocarpa	0.475695	0.0404084	stage2-Rep1
gi|37904866	small heat shock protein	Capsicum annuum	1.24242	0.0411887	stage3-Rep1
gi|224069008	predicted protein	Populus trichocarpa	0.788241	0.0413267	stage2-Rep3
gi|242199340	UDP-glucosyltransferase family 1 protein	Citrus sinensis	0.832387	0.0416004	Stage1-Rep3
gi|224127346	predicted protein	Populus trichocarpa	0.64071	0.0429338	stage3-Rep2
gi|70609690	glutamate decarboxylase	Citrus sinensis	0.643175	0.04299	stage2-Rep3
gi|255550111	heat-shock protein, putative	Ricinus communis	3.78836	0.0431774	Stage1-Rep2
gi|224109966	predicted protein	Populus trichocarpa	0.270634	0.043333	stage2-Rep2
gi|159471948	U2 snRNP auxiliary factor, large subunit	Chlamydomonas reinhardtii	0.254591	0.043747	stage2-Rep2
gi|168037666	predicted protein	Physcomitrella patens subsp. patens	0.803188	0.0440884	stage2-Rep3
gi|224128794	predicted protein	Populus trichocarpa	0.725394	0.0443885	stage2-Rep1
gi|255644696	unknown	Glycine max	0.76546	0.0447204	stage3-Rep3
gi|6166140	RecName: Full=Elongation factor 1-delta 1; Short=EF-1-delta 1; AltName: Full=Elongation factor 1B-beta 1; AltName: Full=eEF-1B beta 1	ORYSJ	7.42657	0.0454301	Stage1-Rep2
gi|530207	heat shock protein		4.17734	0.0454794	Stage1-Rep2
gi|4580920	vacuole-associated annexin VCaB42	Nicotiana tabacum	0.209093	0.0455795	stage2-Rep2
gi|225442225	PREDICTED: hypothetical protein	Vitis vinifera	0.2219	0.0457569	stage2-Rep2
gi|118061963	extracellular solute-binding protein, family 5	Roseiflexus castenholzii DSM 13941	0.482791	0.0469535	stage3-Rep1
gi|257659867	unnamed protein product	Linum usitatissimum	0.367516	0.0472213	stage3-Rep2
gi|15226185	fructose-bisphosphate aldolase, putative	Arabidopsis thaliana	0.852597	0.047548	stage3-Rep1
gi|221327587	ascorbate peroxidase	Citrus maxima	0.180347	0.0486327	stage2-Rep2
gi|40646744	mitochondrial citrate synthase precursor	Citrus junos	0.449053	0.0487346	stage2-Rep1
gi|192912988	40S ribosomal protein S4	Elaeis guineensis	1.6014	0.0491972	Stage1-Rep1
gi|57013003	Profilin-2 (Pollen allergen A0418)	Ambrosia artemisiifolia	1.2671	0.0492285	stage3-Rep1
gi|166850556	CTRSFT1-like protein	Poncirus trifoliata	0.779472	0.0494226	stage2-Rep1
gi|126031867	calmodulin	Cicer arietinum	1.32793	0.0498115	Stage1-Rep1
gi|257726687	unnamed protein product	Zea mays	0.351671	0.0504064	stage3-Rep2
gi|257633924	unnamed protein product	Medicago truncatula	5.10709	0.0509537	Stage1-Rep2
gi|9082317	actin	Helianthus annuus	3.95884	0.0512305	Stage1-Rep2
gi|225451968	PREDICTED: similar to mangrin	Vitis vinifera	0.676765	0.0517208	Stage1-Rep1
gi|119367479	putative cyclophilin	Citrus cv. Shiranuhi	0.276958	0.0519945	stage2-Rep2
gi|68989120	heat shock protein	Solanum lycopersicum	0.707622	0.0527152	stage3-Rep1
gi|257726687	unnamed protein product	Zea mays	0.618736	0.0531375	stage2-Rep1
gi|225447041	PREDICTED: hypothetical protein	Vitis vinifera	0.432496	0.0558107	stage2-Rep1
gi|113624	Fructose-bisphosphate aldolase, cytoplasmic isozyme	Spinacia oleracea	1.72176	0.0561858	stage3-Rep1
gi|221327587	ascorbate peroxidase	Citrus maxima	0.877099	0.0562185	stage2-Rep3
gi|225424861	PREDICTED: hypothetical protein isoform 2	Vitis vinifera	0.292091	0.057125	stage2-Rep2
gi|33340236	copper/zinc superoxide dismutase	Citrus limon	0.639432	0.0576006	stage2-Rep1
gi|255551036	aspartate aminotransferase, putative	Ricinus communis	0.422054	0.0580774	stage2-Rep2
gi|47606031	RecName: Full=Profilin; AltName: Full=Minor pollen allergen Che a 2; AltName: Allergen=Che a 2	CHEAL	0.747425	0.0582184	Stage1-Rep3
gi|37524017	COR15	Citrus clementina x Citrus reticulata	4.74185	0.0586572	stage3-Rep3
gi|6682995	sucrose synthase	Citrus unshiu	0.587201	0.0588209	stage2-Rep1
gi|225439785	PREDICTED: hypothetical protein	Vitis vinifera	5.06959	0.0592884	Stage1-Rep2
gi|192912988	40S ribosomal protein S4	Elaeis guineensis	0.222734	0.0602935	stage2-Rep2
gi|55275406	L-galactose-1-phosphate phosphatase	Actinidia deliciosa	0.531682	0.0607447	stage2-Rep3
gi|11596182	miraculin-like protein 3	Citrus x paradisi	7.83166	0.0614879	Stage1-Rep2
gi|255544582	phosphoglycerate kinase, putative	Ricinus communis	1.289	0.0623033	Stage1-Rep1
gi|147866868	hypothetical protein	Vitis vinifera	1.36139	0.0631135	stage3-Rep1
gi|2853219	glutathione transferase	Carica papaya	0.25152	0.0639526	stage3-Rep1
gi|147809484	hypothetical protein	Vitis vinifera	0.695542	0.0645229	stage3-Rep1
gi|6682841	sucrose synthase	Citrus unshiu	0.850509	0.0646185	stage3-Rep3
gi|89214190	glucose-6-phosphate dehydrogenase	Populus suaveolens	0.512371	0.064928	stage3-Rep2
gi|147809484	hypothetical protein	Vitis vinifera	0.261708	0.0651272	stage2-Rep2
gi|255642211	unknown	Glycine max	0.571426	0.0653453	stage2-Rep1
gi|257342008	unnamed protein product	Brassica rapa	0.238443	0.0662083	stage3-Rep2
gi|147811558	hypothetical protein	Vitis vinifera	0.395385	0.0670071	stage3-Rep1
gi|162955859	pyrophosphate-dependent phosphofructokinase alpha subunit	Citrus sinensis x Poncirus trifoliata	3.09251	0.0671284	Stage1-Rep2
gi|255561582	Patellin-3, putative	Ricinus communis	1.44681	0.0676635	Stage1-Rep1
gi|225439785	PREDICTED: hypothetical protein	Vitis vinifera	0.565497	0.0677087	stage2-Rep3
gi|255637227	unknown	Glycine max	0.793826	0.0677805	stage2-Rep3
gi|225452974	PREDICTED: hypothetical protein	Vitis vinifera	0.226992	0.0685347	stage2-Rep2
gi|82547874	phospholipase D-alpha	Cucumis melo var. inodorus	0.758222	0.0686516	stage3-Rep1
gi|125536940	hypothetical protein OsI_037387	Oryza sativa (indica cultivar-group)	1.1767	0.0687705	stage3-Rep1
gi|6518112	H+-ATPase catalytic subunit	Citrus unshiu	0.702271	0.0689508	Stage1-Rep3
gi|89214190	glucose-6-phosphate dehydrogenase	Populus suaveolens	0.306117	0.0696137	stage2-Rep2
gi|7024451	glycine-rich RNA-binding protein	Citrus unshiu	1.75554	0.0708403	stage3-Rep1
gi|26418686	dehydrin	Citrus x paradisi	0.596638	0.0708809	stage2-Rep3
gi|6682995	sucrose synthase	Citrus unshiu	1.65559	0.0712052	Stage1-Rep1
gi|242073622	REVERSED hypothetical protein SORBIDRAFT_06g021670	Sorghum bicolor	0.294339	0.0716521	stage3-Rep2
gi|33340236	copper/zinc superoxide dismutase	Citrus limon	1.26005	0.071942	stage3-Rep3
gi|4903139	CiFT	Citrus unshiu	1.46865	0.0720363	stage3-Rep1
gi|224109966	predicted protein	Populus trichocarpa	0.516468	0.0722547	stage3-Rep2
gi|225446010	PREDICTED: hypothetical protein	Vitis vinifera	0.315833	0.0723101	stage2-Rep2
gi|30575686	thioredoxin H	Citrus x paradisi	1.52969	0.072367	stage3-Rep2
gi|208964722	heat shock protein 90-2	Glycine max	0.449944	0.0726729	stage2-Rep1
gi|26418686	dehydrin	Citrus x paradisi	4.73909	0.0727302	Stage1-Rep2
gi|147809484	hypothetical protein	Vitis vinifera	0.60744	0.0737912	Stage1-Rep1
gi|6682843	sucrose synthase	Citrus unshiu	0.710387	0.0743194	stage2-Rep1
gi|225446010	PREDICTED: hypothetical protein	Vitis vinifera	0.855404	0.0747955	Stage1-Rep1
gi|37524017	COR15	Citrus clementina x Citrus reticulata	0.606713	0.0750002	Stage1-Rep1
gi|255543156	conserved hypothetical protein	Ricinus communis	0.465951	0.0750991	stage2-Rep2
gi|5669167	plasma membrane proton ATPase	Nicotiana plumbaginifolia	0.419028	0.0753718	stage3-Rep2
gi|255543156	conserved hypothetical protein	Ricinus communis	1.31912	0.0758636	stage3-Rep3
gi|183579873	chitinase	Citrus unshiu	5.85929	0.0773052	Stage1-Rep2
gi|4704605	glycine-rich RNA-binding protein	Picea glauca	0.608731	0.0779175	stage3-Rep3
gi|11596182	miraculin-like protein 3	Citrus x paradisi	0.76874	0.0779261	stage3-Rep2
gi|33340236	copper/zinc superoxide dismutase	Citrus limon	0.295436	0.0779503	stage2-Rep2
gi|224105373	phenylcoumaran benzylic ether reductase 3	Populus trichocarpa	0.39099	0.078184	stage2-Rep2
gi|9294573	multidrug resistance p-glycoprotein; ABC transporter-like protein	Arabidopsis thaliana	0.739035	0.0788392	Stage1-Rep3
gi|225439785	PREDICTED: hypothetical protein	Vitis vinifera	0.630633	0.0789789	Stage1-Rep3
gi|862480	valosin-containing protein		0.476113	0.0794752	stage3-Rep2
gi|225451968	PREDICTED: similar to mangrin	Vitis vinifera	0.625133	0.0799396	stage2-Rep1
gi|227937304	Ama r 2 pollen allergen	Amaranthus retroflexus	10.1239	0.0799904	Stage1-Rep2
gi|255543156	conserved hypothetical protein	Ricinus communis	0.606772	0.0812246	stage3-Rep2
gi|78191410	fructose-bisphosphate aldolase-like	Solanum tuberosum	10.4076	0.0812672	Stage1-Rep2
gi|18650722	heat shock protein 70	Coffea arabica	0.503134	0.0813008	stage3-Rep1
gi|195626524	2-cys peroxiredoxin BAS1	Zea mays	0.702555	0.0817696	stage2-Rep3
gi|90658814	ascorbate peroxidase	Camellia sinensis	0.672546	0.082723	stage3-Rep1
gi|221327587	ascorbate peroxidase	Citrus maxima	0.683967	0.0829497	stage2-Rep1
gi|19566	glyceraldehyde 3-phosphate dehydrogenase	Magnolia quinquepeta	6.94325	0.0832356	Stage1-Rep2
gi|55275406	L-galactose-1-phosphate phosphatase	Actinidia deliciosa	0.78154	0.0839322	stage3-Rep3
gi|159471948	U2 snRNP auxiliary factor, large subunit	Chlamydomonas reinhardtii	0.37155	0.0840159	stage3-Rep2
gi|169160465	phospholipase D alpha	Citrus sinensis	1.1226	0.0846397	Stage1-Rep1
gi|257712573	unnamed protein product	Brassica napus	0.701592	0.0852047	stage2-Rep3
gi|224131144	predicted protein	Populus trichocarpa	3.19373	0.0856138	Stage1-Rep2
gi|7269241	UDPglucose 4-epimerase-like protein	Arabidopsis thaliana	0.500821	0.0862064	stage2-Rep1
gi|62546349	stearoyl-acyl carrier protein desaturase A	Glycine max	0.703129	0.0887681	stage3-Rep1
gi|224146360	predicted protein	Populus trichocarpa	0.366006	0.0887839	stage2-Rep2
gi|257633924	unnamed protein product	Medicago truncatula	0.730272	0.0897136	Stage1-Rep3
gi|47606031	RecName: Full=Profilin; AltName: Full=Minor pollen allergen Che a 2; AltName: Allergen=Che a 2	CHEAL	1.18662	0.0928092	stage3-Rep3
gi|10645188	cytosolic aldolase	Fragaria x ananassa	1.24281	0.093598	stage3-Rep1
gi|242199340	UDP-glucosyltransferase family 1 protein	Citrus sinensis	1.27054	0.094345	stage3-Rep3
gi|225451968	PREDICTED: similar to mangrin	Vitis vinifera	0.263164	0.0952016	stage2-Rep2
gi|125546170	hypothetical protein OsI_14032	Oryza sativa Indica Group	0.556478	0.0957705	stage3-Rep2
gi|255571742	peptidase, putative	Ricinus communis	1.66382	0.0959956	stage3-Rep2
gi|257342008	unnamed protein product	Brassica rapa	0.285414	0.096876	stage2-Rep2
gi|195626524	2-cys peroxiredoxin BAS1	Zea mays	5.49153	0.0981571	Stage1-Rep2
gi|223949137	unknown	Zea mays	0.856289	0.0984535	Stage1-Rep3
gi|255578100	dihydrolipoamide succinyltransferase component of 2-oxoglutarate dehydrogenase, putative	Ricinus communis	0.578801	0.0987873	stage2-Rep1
gi|242199340	UDP-glucosyltransferase family 1 protein	Citrus sinensis	1.05887	0.0995542	stage2-Rep3
gi|77744899	temperature-induced lipocalin	Citrus sinensis	0.592106	0.100892	stage3-Rep2
gi|33340236	copper/zinc superoxide dismutase	Citrus limon	0.584051	0.101015	Stage1-Rep3
gi|7269241	UDPglucose 4-epimerase-like protein	Arabidopsis thaliana	0.343916	0.101419	stage3-Rep2
gi|9082317	actin	Helianthus annuus	0.672817	0.102318	stage3-Rep3
gi|5917745	elongation factor-1 alpha 2	Lilium longiflorum	0.548256	0.103859	stage2-Rep1
gi|255543357	heat shock protein, putative	Ricinus communis	1.10958	0.104697	stage3-Rep3
gi|6094476	RecName: Full=Thiazole biosynthetic enzyme, chloroplastic; Flags: Precursor	Citrus sinensis	0.479911	0.104928	stage3-Rep2
gi|63333659	beta-1,3-glucanase class III	Citrus clementina x Citrus reticulata	3.73713	0.105202	stage3-Rep2
gi|530207	heat shock protein		0.756617	0.105593	stage2-Rep3
gi|37524017	COR15	Citrus clementina x Citrus reticulata	0.244252	0.105745	stage2-Rep2
gi|218202932	14-3-3 protein	Dimocarpus longan	0.746578	0.105755	stage3-Rep2
gi|6518112	H+-ATPase catalytic subunit	Citrus unshiu	0.789994	0.106775	stage3-Rep3
gi|3790102	pyrophosphate-dependent phosphofructokinase alpha subunit	Citrus x paradisi	1.15576	0.108905	stage3-Rep1
gi|30575686	thioredoxin H	Citrus x paradisi	1.10137	0.108914	stage2-Rep1
gi|168037666	predicted protein	Physcomitrella patens subsp. patens	3.75635	0.110002	Stage1-Rep2
gi|9082317	actin	Helianthus annuus	0.627015	0.11101	Stage1-Rep3
gi|210063564	cyclophilin	Camellia oleifera	0.238069	0.111402	stage2-Rep2
gi|255537864	Phosphoenolpyruvate carboxykinase	ATP	0.394919	0.112121	stage3-Rep2
gi|5669167	plasma membrane proton ATPase	Nicotiana plumbaginifolia	0.457955	0.112201	stage2-Rep2
gi|125606584	hypothetical protein OsJ_029103	Oryza sativa (japonica cultivar-group)	37.0588	0.112326	stage3-Rep1
gi|77417715	SOD	Citrus maxima	0.350361	0.113815	stage2-Rep1
gi|433609	enolase	Ricinus communis	0.796001	0.116136	Stage1-Rep1
gi|62083994	allene-oxide cyclase	Medicago truncatula	0.799592	0.116199	stage3-Rep1
gi|86140859	hypothetical protein MED217_16945	Leeuwenhoekiella blandensis MED217	0.32953	0.116274	stage3-Rep1
gi|11561806	101 kDa heat shock protein; HSP101	Nicotiana tabacum	1.26526	0.11678	stage3-Rep1
gi|224146360	predicted protein	Populus trichocarpa	0.472713	0.11705	stage3-Rep2
gi|224146360	predicted protein	Populus trichocarpa	0.937909	0.117563	Stage1-Rep1
gi|9502393	T12C24.6	Arabidopsis thaliana	0.251203	0.117797	stage2-Rep2
gi|255538698	proteasome subunit alpha type, putative	Ricinus communis	0.503622	0.11871	stage3-Rep2
gi|47606031	RecName: Full=Profilin; AltName: Full=Minor pollen allergen Che a 2; AltName: Allergen=Che a 2	CHEAL	0.810349	0.119612	stage2-Rep3
gi|530207	heat shock protein		0.274618	0.119789	stage2-Rep2
gi|255551036	aspartate aminotransferase, putative	Ricinus communis	1.24618	0.121942	Stage1-Rep1
gi|530207	heat shock protein		0.399709	0.123457	stage3-Rep2
gi|255578100	dihydrolipoamide succinyltransferase component of 2-oxoglutarate dehydrogenase, putative	Ricinus communis	0.558969	0.123907	stage3-Rep2
gi|168043139	REVERSED predicted protein	Physcomitrella patens subsp. patens	4.62241	0.124174	Stage1-Rep2
gi|147788048	hypothetical protein	Vitis vinifera	0.679525	0.124413	stage3-Rep1
gi|27530932	cytosolic NADP-malic enzyme	Lithospermum erythrorhizon	0.750346	0.12448	stage3-Rep3
gi|119367477	putative H-type thioredoxin	Citrus cv. Shiranuhi	1.29635	0.124721	stage3-Rep3
gi|225452974	PREDICTED: hypothetical protein	Vitis vinifera	0.709272	0.125358	stage2-Rep1
gi|6094476	Thiazole biosynthetic enzyme, chloroplast precursor	Citrus sinensis	0.718751	0.12558	stage3-Rep1
gi|183579873	chitinase	Citrus unshiu	1.87813	0.12562	stage3-Rep3
gi|40646744	mitochondrial citrate synthase precursor	Citrus junos	0.60478	0.125756	stage3-Rep1
gi|3790102	pyrophosphate-dependent phosphofructokinase alpha subunit	Citrus x paradisi	0.463086	0.126504	stage2-Rep2
gi|1706329	RecName: Full=Pyruvate decarboxylase isozyme 2; Short=PDC	PEA	0.221829	0.127156	stage3-Rep2
gi|544437	RecName: Full=Probable phospholipid hydroperoxide glutathione peroxidase; Short=PHGPx; AltName: Full=Salt-associated protein	Citrus sinensis	1.16639	0.127904	stage2-Rep1
gi|119367479	putative cyclophilin	Citrus cv. Shiranuhi	0.425733	0.127958	Stage1-Rep1
gi|2921512	GF14 protein	Fritillaria agrestis	0.776501	0.128372	stage2-Rep3
gi|9502393	T12C24.6	Arabidopsis thaliana	0.666516	0.129225	stage2-Rep1
gi|55275406	L-galactose-1-phosphate phosphatase	Actinidia deliciosa	0.694879	0.129709	Stage1-Rep3
gi|255546427	peroxiredoxin, putative	Ricinus communis	0.264192	0.130517	stage2-Rep2
gi|225425914	PREDICTED: hypothetical protein	Vitis vinifera	0.617943	0.131878	Stage1-Rep3
gi|255539613	phosphoglucomutase, putative	Ricinus communis	0.399953	0.13224	stage2-Rep1
gi|115457870	Os04g0352400	Oryza sativa (japonica cultivar-group)	1.45705	0.133223	stage3-Rep1
gi|11596182	miraculin-like protein 3	Citrus x paradisi	1.06916	0.134024	Stage1-Rep1
gi|255538698	proteasome subunit alpha type, putative	Ricinus communis	0.295134	0.134301	stage2-Rep2
gi|255544582	phosphoglycerate kinase, putative	Ricinus communis	1.2548	0.13453	stage2-Rep1
gi|2921512	GF14 protein	Fritillaria agrestis	2.73976	0.134782	Stage1-Rep2
gi|257720002	unnamed protein product	Glycine max	1.08994	0.135825	Stage1-Rep1
gi|225425914	PREDICTED: hypothetical protein	Vitis vinifera	4.18279	0.136269	Stage1-Rep2
gi|192912988	40S ribosomal protein S4	Elaeis guineensis	0.487792	0.136605	stage3-Rep2
gi|183579873	chitinase	Citrus unshiu	1.2442	0.136711	stage2-Rep3
gi|255578100	dihydrolipoamide succinyltransferase component of 2-oxoglutarate dehydrogenase, putative	Ricinus communis	0.370274	0.137388	stage2-Rep2
gi|255539613	phosphoglucomutase, putative	Ricinus communis	0.432897	0.139781	stage3-Rep2
gi|225447041	PREDICTED: hypothetical protein	Vitis vinifera	0.192519	0.140272	stage2-Rep2
gi|33114227	putative germin-like protein	Pringlea antiscorbutica	0.913189	0.14032	stage3-Rep2
gi|862480	valosin-containing protein		0.683124	0.140354	stage2-Rep1
gi|255637227	unknown	Glycine max	0.595918	0.140471	stage3-Rep3
gi|63333659	beta-1,3-glucanase class III	Citrus clementina x Citrus reticulata	0.493223	0.140522	stage2-Rep2
gi|33340236	copper/zinc superoxide dismutase	Citrus limon	0.825877	0.141376	stage3-Rep1
gi|257633924	unnamed protein product	Medicago truncatula	0.690919	0.142109	stage2-Rep3
gi|11596186	cystatin-like protein	Citrus x paradisi	0.858883	0.143148	stage3-Rep1
gi|119367477	putative H-type thioredoxin	Citrus cv. Shiranuhi	1.21555	0.143699	Stage1-Rep1
gi|11596186	cystatin-like protein	Citrus x paradisi	0.842059	0.143702	Stage1-Rep3
gi|225424861	PREDICTED: hypothetical protein isoform 2	Vitis vinifera	0.578929	0.143853	stage2-Rep1
gi|224135985	predicted protein	Populus trichocarpa	0.800598	0.143904	Stage1-Rep1
gi|63139086	eukaryotic initiation factor 4A	Pennisetum glaucum	1.10224	0.144486	stage3-Rep1
gi|28436479	putative polyubiquitin	Arabidopsis thaliana	0.727381	0.146293	stage3-Rep1
gi|255641409	unknown	Glycine max	0.807082	0.146573	Stage1-Rep1
gi|225442481	PREDICTED: malate dehydrogenase	Vitis vinifera	0.798774	0.149282	Stage1-Rep3
gi|121485004	cytosolic phosphoglycerate kinase	Helianthus annuus	0.746221	0.150035	Stage1-Rep3
gi|6225526	RecName: Full=Isopentenyl-diphosphate Delta-isomerase I; AltName: Full=Isopentenyl pyrophosphate isomerase I; Short=IPP isomerase I	CLABR	0.258444	0.151264	stage2-Rep2
gi|195626524	2-cys peroxiredoxin BAS1	Zea mays	0.657768	0.151581	stage3-Rep3
gi|5917745	elongation factor-1 alpha 2	Lilium longiflorum	0.857125	0.15441	stage3-Rep2
gi|225451968	PREDICTED: similar to mangrin	Vitis vinifera	0.589267	0.156479	stage3-Rep3
gi|117067061	ascorbate peroxidase	Acanthus ebracteatus	1.14477	0.156686	stage3-Rep1
gi|9294573	multidrug resistance p-glycoprotein; ABC transporter-like protein	Arabidopsis thaliana	6.86478	0.156853	Stage1-Rep2
gi|255571742	peptidase, putative	Ricinus communis	0.842986	0.157518	stage2-Rep1
gi|26418686	dehydrin	Citrus x paradisi	1.85872	0.157763	stage3-Rep3
gi|218117848	L-galactose-1-phosphate phosphatase	Prunus persica	0.729936	0.1579	stage3-Rep3
gi|183579873	chitinase	Citrus unshiu	1.5774	0.158376	stage3-Rep2
gi|224140653	predicted protein	Populus trichocarpa	0.336453	0.15956	stage2-Rep2
gi|225462013	PREDICTED: similar to heat shock protein 90	Vitis vinifera	4.32254	0.159964	Stage1-Rep2
gi|208964722	heat shock protein 90-2	Glycine max	0.262693	0.160016	stage2-Rep2
gi|255544686	eukaryotic translation elongation factor, putative	Ricinus communis	0.855665	0.160019	Stage1-Rep1
gi|62900641	Plastid-lipid-associated protein, chloroplast precursor (CitPAP)	Citrus unshiu	0.815791	0.16166	stage3-Rep1
gi|30575686	thioredoxin H	Citrus x paradisi	0.536597	0.162649	stage2-Rep2
gi|624674	heat shock protein		0.282459	0.162905	stage2-Rep2
gi|225452494	REVERSED PREDICTED: hypothetical protein	Vitis vinifera	0.651086	0.164858	stage2-Rep1
gi|1351408	Vacuolar-processing enzyme precursor (VPE)		1.07198	0.164974	stage3-Rep1
gi|40646744	mitochondrial citrate synthase precursor	Citrus junos	0.826886	0.165338	Stage1-Rep1
gi|223949137	unknown	Zea mays	0.811693	0.167211	stage2-Rep3
gi|208964722	heat shock protein 90-2	Glycine max	0.474108	0.168884	stage3-Rep2
gi|183579873	chitinase	Citrus unshiu	1.42161	0.172022	Stage1-Rep3
gi|225446010	PREDICTED: hypothetical protein	Vitis vinifera	0.628153	0.174099	stage2-Rep1
gi|82623427	glyceraldehyde 3-phosphate dehydrogenase-like	Solanum tuberosum	0.360742	0.17553	stage3-Rep2
gi|255543357	heat shock protein, putative	Ricinus communis	6.05713	0.176049	Stage1-Rep2
gi|2213425	hypothetical protein	Citrus x paradisi	0.604745	0.176095	stage2-Rep3
gi|89276317	quinone oxidoreductase	Gymnadenia conopsea	0.681549	0.177772	stage3-Rep1
gi|224131144	predicted protein	Populus trichocarpa	0.801963	0.177775	stage2-Rep3
gi|255538698	proteasome subunit alpha type, putative	Ricinus communis	0.696367	0.177875	stage2-Rep1
gi|224140653	predicted protein	Populus trichocarpa	3.6099	0.17956	Stage1-Rep2
gi|2982307	probable glutathione S-transferase	Picea mariana	0.456792	0.18268	stage3-Rep1
gi|225452494	REVERSED PREDICTED: hypothetical protein	Vitis vinifera	0.261528	0.182939	stage2-Rep2
gi|1706329	RecName: Full=Pyruvate decarboxylase isozyme 2; Short=PDC	PEA	0.569997	0.184029	Stage1-Rep1
gi|147840053	hypothetical protein	Vitis vinifera	1.24425	0.184207	stage3-Rep1
gi|11596182	miraculin-like protein 3	Citrus x paradisi	0.412859	0.186613	stage2-Rep2
gi|257659867	unnamed protein product	Linum usitatissimum	0.451404	0.188153	stage2-Rep1
gi|47026993	ribosomal protein L18A	Hyacinthus orientalis	0.920424	0.18999	stage3-Rep1
gi|255556366	conserved hypothetical protein	Ricinus communis	0.673546	0.190284	stage2-Rep1
gi|27530932	cytosolic NADP-malic enzyme	Lithospermum erythrorhizon	7.61608	0.190415	Stage1-Rep2
gi|6225526	RecName: Full=Isopentenyl-diphosphate Delta-isomerase I; AltName: Full=Isopentenyl pyrophosphate isomerase I; Short=IPP isomerase I	CLABR	0.497596	0.191343	stage3-Rep2
gi|257342008	unnamed protein product	Brassica rapa	0.895302	0.191888	Stage1-Rep1
gi|9294573	multidrug resistance p-glycoprotein; ABC transporter-like protein	Arabidopsis thaliana	0.6327	0.192057	stage2-Rep3
gi|158251761	prepropulchellin IV	Abrus pulchellus subsp. tenuiflorus	0.371949	0.192216	stage3-Rep2
gi|118066336	UMUC-like DNA-repair protein	Serratia proteamaculans 568	1.74841	0.195041	stage3-Rep1
gi|169160465	phospholipase D alpha	Citrus sinensis	0.934949	0.199547	Stage1-Rep3
gi|147782664	hypothetical protein	Vitis vinifera	1.36091	0.200357	stage3-Rep1
gi|6094476	RecName: Full=Thiazole biosynthetic enzyme, chloroplastic; Flags: Precursor	Citrus sinensis	0.821742	0.200604	Stage1-Rep1
gi|166850556	CTRSFT1-like protein	Poncirus trifoliata	0.943677	0.201629	stage3-Rep2
gi|224140653	predicted protein	Populus trichocarpa	0.950254	0.201972	Stage1-Rep3
gi|168043139	REVERSED predicted protein	Physcomitrella patens subsp. patens	0.827085	0.20239	stage2-Rep3
gi|624676	citrate synthase precursor		0.644766	0.203357	stage2-Rep3
gi|126031867	calmodulin	Cicer arietinum	0.805837	0.203986	stage2-Rep1
gi|5764653	NADP-isocitrate dehydrogenase	Citrus limon	1.18012	0.204449	Stage1-Rep1
gi|70609690	glutamate decarboxylase	Citrus sinensis	0.715059	0.205237	stage3-Rep3
gi|6682995	sucrose synthase	Citrus unshiu	0.564935	0.207552	stage3-Rep2
gi|5917745	elongation factor-1 alpha 2	Lilium longiflorum	0.336689	0.208474	stage2-Rep2
gi|225452974	PREDICTED: hypothetical protein	Vitis vinifera	0.583022	0.209214	stage3-Rep2
gi|257712573	unnamed protein product	Brassica napus	0.827418	0.21065	Stage1-Rep3
gi|1729760	chitinase	Gossypium hirsutum	3.13496	0.210693	stage3-Rep1
gi|4704605	glycine-rich RNA-binding protein	Picea glauca	0.581503	0.21199	stage2-Rep3
gi|6682995	sucrose synthase	Citrus unshiu	0.377146	0.212036	stage2-Rep2
gi|221327589	ascorbate peroxidase 2	Citrus maxima	4.67822	0.215405	Stage1-Rep2
gi|624674	heat shock protein		0.454622	0.21567	stage3-Rep2
gi|224140653	predicted protein	Populus trichocarpa	0.42518	0.216857	stage3-Rep2
gi|255641409	unknown	Glycine max	0.334907	0.219564	stage2-Rep2
gi|226454761	REVERSED inner dynein arm heavy chain 1-beta	Micromonas pusilla CCMP1545	6.6029	0.224404	Stage1-Rep2
gi|92895915	C2; Peptidase, cysteine peptidase active site	Medicago truncatula	0.873687	0.22584	stage3-Rep1
gi|255537864	Phosphoenolpyruvate carboxykinase	ATP	0.70427	0.226657	Stage1-Rep1
gi|218117848	L-galactose-1-phosphate phosphatase	Prunus persica	0.574891	0.226915	Stage1-Rep3
gi|74486744	translation elongation factor 1A-9	Gossypium hirsutum	0.714653	0.227473	stage2-Rep3
gi|19566	glyceraldehyde 3-phosphate dehydrogenase	Magnolia quinquepeta	0.734058	0.228749	stage2-Rep3
gi|157042763	glyceraldehyde 3-phosphate dehydrogenase	Nicotiana langsdorffii x Nicotiana sanderae	6.31217	0.228949	Stage1-Rep2
gi|15228845	unknown protein	Arabidopsis thaliana	1.50319	0.230608	stage3-Rep1
gi|15239078	ASP3 (ASPARTATE AMINOTRANSFERASE 3)	Arabidopsis thaliana	1.35777	0.232322	stage3-Rep1
gi|255556366	conserved hypothetical protein	Ricinus communis	0.315028	0.233312	stage2-Rep2
gi|255550111	heat-shock protein, putative	Ricinus communis	0.633281	0.234327	stage2-Rep3
gi|1561774	malate dehydrogenase	Vitis vinifera	0.936242	0.235085	stage3-Rep1
gi|257659867	unnamed protein product	Linum usitatissimum	0.329261	0.235193	stage2-Rep2
gi|40233152	cytosolic phosphoglucomutase	Populus tomentosa	0.705489	0.236621	stage3-Rep1
gi|255543357	heat shock protein, putative	Ricinus communis	1.18617	0.242289	Stage1-Rep3
gi|6682841	sucrose synthase	Citrus unshiu	0.83243	0.244769	Stage1-Rep3
gi|140052505	Ribosomal L23 protein; Ribosomal protein L23, N-terminal	Medicago truncatula	1.21288	0.245945	stage3-Rep1
gi|255571742	peptidase, putative	Ricinus communis	0.906871	0.250434	Stage1-Rep1
gi|158251761	prepropulchellin IV	Abrus pulchellus subsp. tenuiflorus	0.17517	0.250972	stage2-Rep2
gi|37051105	glutathione S-transferase	Pisum sativum	0.84823	0.251289	stage3-Rep1
gi|224105373	phenylcoumaran benzylic ether reductase 3	Populus trichocarpa	0.782305	0.251462	stage2-Rep1
gi|121485004	cytosolic phosphoglycerate kinase	Helianthus annuus	1.1525	0.256934	stage3-Rep3
gi|530207	heat shock protein		0.731145	0.257762	Stage1-Rep3
gi|242073622	REVERSED hypothetical protein SORBIDRAFT_06g021670	Sorghum bicolor	0.519976	0.258279	stage2-Rep1
gi|2213425	hypothetical protein	Citrus x paradisi	0.57562	0.261587	Stage1-Rep3
gi|33340236	copper/zinc superoxide dismutase	Citrus limon	0.73168	0.262329	Stage1-Rep1
gi|255637227	unknown	Glycine max	2.21039	0.263572	Stage1-Rep3
gi|15223491	NTF2A (NUCLEAR TRANSPORT FACTOR 2A); Ran GTPase binding / protein transporter	Arabidopsis thaliana	1.33575	0.265885	stage3-Rep1
gi|77744899	temperature-induced lipocalin	Citrus sinensis	1.05419	0.265893	Stage1-Rep1
gi|147812118	hypothetical protein	Vitis vinifera	0.728744	0.267297	stage3-Rep1
gi|166850556	CTRSFT1-like protein	Poncirus trifoliata	0.763892	0.268615	Stage1-Rep3
gi|255537864	Phosphoenolpyruvate carboxykinase ATP		0.839857	0.269036	stage2-Rep1
gi|168043139	REVERSED predicted protein	Physcomitrella patens subsp. patens	1.27292	0.27065	stage3-Rep3
gi|624676	citrate synthase precursor		0.865209	0.271382	Stage1-Rep3
gi|224104357	predicted protein	Populus trichocarpa	4.65547	0.272206	Stage1-Rep2
gi|192912988	40S ribosomal protein S4	Elaeis guineensis	0.733445	0.27294	stage2-Rep1
gi|217073214	unknown	Medicago truncatula	0.757205	0.273287	stage3-Rep2
gi|255543156	conserved hypothetical protein	Ricinus communis	1.08196	0.274195	Stage1-Rep1
gi|225439785	PREDICTED: hypothetical protein	Vitis vinifera	0.730999	0.276562	stage3-Rep2
gi|224120952	predicted protein	Populus trichocarpa	6.14358	0.278142	Stage1-Rep2
gi|27530932	cytosolic NADP-malic enzyme	Lithospermum erythrorhizon	0.732201	0.279502	Stage1-Rep3
gi|81076343	transaldolase-like	Solanum tuberosum	0.651433	0.284175	stage3-Rep1
gi|624676	citrate synthase precursor		0.768331	0.284305	stage3-Rep3
gi|63333659	beta-1,3-glucanase class III	Citrus clementina x Citrus reticulata	1.52789	0.284356	stage2-Rep1
gi|13431605	Limonoid UDP-glucosyltransferase (Limonoid glucosyltransferase) (Limonoid GTase) (LGTase)	Citrus unshiu	1.16658	0.285524	stage3-Rep1
gi|82623427	glyceraldehyde 3-phosphate dehydrogenase-like	Solanum tuberosum	1.12846	0.285648	Stage1-Rep1
gi|11596182	miraculin-like protein 3	Citrus x paradisi	1.21462	0.287979	Stage1-Rep3
gi|544437	RecName: Full=Probable phospholipid hydroperoxide glutathione peroxidase; Short=PHGPx; AltName: Full=Salt-associated protein	Citrus sinensis	1.25565	0.289518	stage3-Rep2
gi|11596182	miraculin-like protein 3	Citrus x paradisi	1.19248	0.29042	stage3-Rep3
gi|70609690	glutamate decarboxylase	Citrus sinensis	0.732919	0.291319	stage3-Rep1
gi|255550111	heat-shock protein, putative	Ricinus communis	0.721063	0.294737	stage3-Rep3
gi|26418686	dehydrin	Citrus x paradisi	0.505049	0.295092	Stage1-Rep1
gi|70609690	glutamate decarboxylase	Citrus sinensis	0.6954	0.296751	Stage1-Rep3
gi|82623427	glyceraldehyde 3-phosphate dehydrogenase-like	Solanum tuberosum	0.661411	0.297393	stage2-Rep2
gi|225451968	PREDICTED: similar to mangrin	Vitis vinifera	0.798558	0.2975	Stage1-Rep3
gi|255551036	aspartate aminotransferase, putative	Ricinus communis	0.8018	0.298588	stage2-Rep1
gi|162955859	pyrophosphate-dependent phosphofructokinase alpha subunit	Citrus sinensis x Poncirus trifoliata	0.937346	0.298784	stage2-Rep3
gi|2499710	Phospholipase D alpha 1 precursor (PLD 1) (Choline phosphatase 1) (Phosphatidylcholine-hydrolyzing phospholipase D 1)		0.86359	0.30387	stage3-Rep1
gi|255537864	Phosphoenolpyruvate carboxykinase ATP		0.16406	0.308256	stage2-Rep2
gi|6166140	RecName: Full=Elongation factor 1-delta 1; Short=EF-1-delta 1; AltName: Full=Elongation factor 1B-beta 1; AltName: Full=eEF-1B beta 1	ORYSJ	0.887328	0.310216	stage3-Rep3
gi|5764653	NADP-isocitrate dehydrogenase	Citrus limon	0.781129	0.310821	stage3-Rep1
gi|228412	malic enzyme		0.907312	0.312751	stage3-Rep1
gi|228412	malic enzyme		0.907312	0.312751	stage3-Rep1
gi|119367475	putative glutaredoxin	Citrus cv. Shiranuhi	0.870051	0.314409	stage2-Rep1
gi|227937304	Ama r 2 pollen allergen	Amaranthus retroflexus	0.777728	0.314832	Stage1-Rep3
gi|6094476	RecName: Full=Thiazole biosynthetic enzyme, chloroplastic; Flags: Precursor	Citrus sinensis	0.692434	0.31523	stage2-Rep1
gi|21554208	putative carboxymethylenebutenolidase	Arabidopsis thaliana	0.909448	0.315694	stage3-Rep1
gi|225439785	PREDICTED: hypothetical protein	Vitis vinifera	0.826235	0.317279	stage2-Rep1
gi|7380882	limonoid UDP-glucosyltransferase	Citrus unshiu	0.893277	0.319256	stage2-Rep1
gi|71834743	80C09_22	Brassica rapa subsp. pekinensis	0.898022	0.320456	stage3-Rep1
gi|221327589	ascorbate peroxidase 2	Citrus maxima	0.488599	0.322305	stage2-Rep3
gi|86156018	L-isoaspartate-O-methyl transferase	Vitis pseudoreticulata	0.871165	0.324511	stage3-Rep1
gi|159471948	U2 snRNP auxiliary factor, large subunit	Chlamydomonas reinhardtii	0.571822	0.324697	stage2-Rep1
gi|89214190	glucose-6-phosphate dehydrogenase	Populus suaveolens	0.801986	0.324942	stage2-Rep1
gi|255561582	Patellin-3, putative	Ricinus communis	1.2433	0.325985	stage3-Rep2
gi|47606031	RecName: Full=Profilin; AltName: Full=Minor pollen allergen Che a 2; AltName: Allergen=Che a 2	CHEAL	4.88484	0.32699	Stage1-Rep2
gi|10800924	fructose-bisphosphate aldolase	Persea americana	1.64372	0.328644	stage3-Rep1
gi|225452974	PREDICTED: hypothetical protein	Vitis vinifera	1.26445	0.328836	Stage1-Rep1
gi|225424861	PREDICTED: hypothetical protein isoform 2	Vitis vinifera	0.696976	0.330308	Stage1-Rep1
gi|242073622	REVERSED hypothetical protein SORBIDRAFT_06g021670	Sorghum bicolor	0.211281	0.331295	stage2-Rep2
gi|30698124	GRF8 (GENERAL REGULATORY FACTOR 8); protein phosphorylated amino acid binding	Arabidopsis thaliana	1.64058	0.332256	stage3-Rep1
gi|119367475	putative glutaredoxin	Citrus cv. Shiranuhi	1.34905	0.332971	Stage1-Rep1
gi|257342008	unnamed protein product	Brassica rapa	0.803604	0.338603	stage2-Rep1
gi|77999255	unknown	Solanum tuberosum	1.08675	0.341253	stage3-Rep1
gi|119367475	putative glutaredoxin	Citrus cv. Shiranuhi	0.506491	0.343302	stage2-Rep2
gi|7380882	limonoid UDP-glucosyltransferase	Citrus unshiu	0.344752	0.345648	stage2-Rep2
gi|255540363	nucleoside diphosphate kinase, putative	Ricinus communis	0.469306	0.347118	stage2-Rep1
gi|255644696	unknown	Glycine max	0.862564	0.34748	stage2-Rep3
gi|221327587	ascorbate peroxidase	Citrus maxima	0.65483	0.350423	stage3-Rep2
gi|225446010	PREDICTED: hypothetical protein	Vitis vinifera	0.941223	0.35078	stage3-Rep2
gi|45550051	fructokinase	Citrus unshiu	0.80165	0.360646	stage3-Rep1
gi|2459926	annexin	Lavatera thuringiaca	0.805087	0.362316	stage3-Rep1
gi|255543357	heat shock protein, putative	Ricinus communis	0.893604	0.363464	stage2-Rep3
gi|121485004	cytosolic phosphoglycerate kinase	Helianthus annuus	0.766196	0.365191	stage2-Rep3
gi|224140653	predicted protein	Populus trichocarpa	0.662866	0.366112	stage2-Rep1
gi|255540363	nucleoside diphosphate kinase, putative	Ricinus communis	0.508283	0.368789	Stage1-Rep1
gi|224146360	predicted protein	Populus trichocarpa	0.798897	0.369214	stage2-Rep1
gi|7024451	glycine-rich RNA-binding protein	Citrus unshiu	0.682604	0.369336	stage2-Rep3
gi|257675725	unnamed protein product	Zea mays	0.83153	0.377336	stage2-Rep3
gi|624674	heat shock protein		1.41881	0.378937	stage3-Rep1
gi|433609	enolase	Ricinus communis	0.481515	0.382049	stage2-Rep2
gi|224122240	phenylcoumaran benzylic ether reductase 4	Populus trichocarpa	0.628233	0.383331	stage2-Rep3
gi|530207	heat shock protein		1.31051	0.384072	Stage1-Rep1
gi|15221364	pfkB-type carbohydrate kinase family protein	Arabidopsis thaliana	1.04772	0.386713	stage3-Rep1
gi|225462013	PREDICTED: similar to heat shock protein 90	Vitis vinifera	0.704134	0.387049	Stage1-Rep3
gi|530207	heat shock protein		0.653468	0.387474	stage2-Rep1
gi|257633924	unnamed protein product	Medicago truncatula	0.895033	0.389008	stage3-Rep3
gi|25151963	C39D10.7	Caenorhabditis elegans	1.14549	0.394582	stage3-Rep1
gi|217073214	unknown	Medicago truncatula	0.801335	0.396057	stage2-Rep1
gi|225462013	PREDICTED: similar to heat shock protein 90	Vitis vinifera	0.631218	0.397118	stage2-Rep3
gi|255550111	heat-shock protein, putative	Ricinus communis	0.749938	0.397924	Stage1-Rep3
gi|255543156	conserved hypothetical protein	Ricinus communis	1.02505	0.398224	Stage1-Rep3
gi|530207	heat shock protein		0.871376	0.400126	stage3-Rep3
gi|255544582	phosphoglycerate kinase, putative	Ricinus communis	0.756275	0.401544	stage2-Rep2
gi|226454761	REVERSED inner dynein arm heavy chain 1-beta	Micromonas pusilla CCMP1545	0.615839	0.404784	stage2-Rep3
gi|15897508	hypothetical protein SSO0591	Sulfolobus solfataricus P2	1.27377	0.407422	stage3-Rep1
gi|224122240	phenylcoumaran benzylic ether reductase 4	Populus trichocarpa	3.64409	0.409433	Stage1-Rep2
gi|59860157	aldehyde dehydrogenase family 7 member A1	Euphorbia characias	0.896375	0.409847	stage3-Rep1
gi|19566	glyceraldehyde 3-phosphate dehydrogenase	Magnolia quinquepeta	0.825616	0.410254	Stage1-Rep3
gi|255546427	peroxiredoxin, putative	Ricinus communis	0.623467	0.411678	Stage1-Rep1
gi|7529717	fructose bisphosphate aldolase-like protein	Arabidopsis thaliana	0.598084	0.412625	Stage1-Rep3
gi|183579873	chitinase	Citrus unshiu	0.47424	0.413862	stage2-Rep2
gi|2921512	GF14 protein	Fritillaria agrestis	0.875197	0.41603	stage3-Rep3
gi|110636985	bacterioferritin comigratory protein	Cytophaga hutchinsonii ATCC 33406	1.56593	0.419474	stage3-Rep1
gi|217073214	unknown	Medicago truncatula	0.756245	0.419991	Stage1-Rep1
gi|168037666	predicted protein	Physcomitrella patens subsp. patens	0.808411	0.423322	Stage1-Rep3
gi|1706329	RecName: Full=Pyruvate decarboxylase isozyme 2; Short=PDC	PEA	0.505518	0.423959	stage2-Rep1
gi|38488578	heat shock protein 70	Nicotiana benthamiana	1.28251	0.425205	stage3-Rep1
gi|49387533	putative inorganic diphosphatase	Oryza sativa (japonica cultivar-group)	1.17477	0.426508	stage3-Rep1
gi|158251761	prepropulchellin IV	Abrus pulchellus subsp. tenuiflorus	0.61935	0.426603	stage2-Rep1
gi|255540363	nucleoside diphosphate kinase, putative	Ricinus communis	0.462884	0.427425	stage2-Rep2
gi|1708924	NADP-dependent malic enzyme (NADP-ME)		0.928805	0.428432	stage3-Rep1
gi|221327589	ascorbate peroxidase 2	Citrus maxima	0.606379	0.429208	stage3-Rep3
gi|116328443	Enolase	Leptospira borgpetersenii serovar Hardjo-bovis JB197	1.07343	0.43075	stage3-Rep1
gi|224122240	phenylcoumaran benzylic ether reductase 4	Populus trichocarpa	0.691293	0.43453	Stage1-Rep3
gi|74486744	translation elongation factor 1A-9	Gossypium hirsutum	0.745085	0.435091	Stage1-Rep3
gi|210063564	cyclophilin	Camellia oleifera	0.640854	0.436847	stage3-Rep2
gi|33114227	putative germin-like protein	Pringlea antiscorbutica	0.640648	0.438032	stage2-Rep2
gi|3057150	chaperonin 10	Arabidopsis thaliana	1.43189	0.441647	stage3-Rep1
gi|227937304	Ama r 2 pollen allergen	Amaranthus retroflexus	1.69303	0.441874	stage3-Rep3
gi|78191410	fructose-bisphosphate aldolase-like	Solanum tuberosum	1.33927	0.443067	stage2-Rep3
gi|7529717	fructose bisphosphate aldolase-like protein	Arabidopsis thaliana	3.07348	0.443942	Stage1-Rep2
gi|224140653	predicted protein	Populus trichocarpa	0.849276	0.445864	stage3-Rep3
gi|9294573	multidrug resistance p-glycoprotein; ABC transporter-like protein	Arabidopsis thaliana	0.801884	0.447628	stage3-Rep3
gi|90820120	UDP-glucose pyrophosphorylase	Cucumis melo	1.27514	0.448706	Stage1-Rep3
gi|225451968	PREDICTED: similar to mangrin	Vitis vinifera	1.03364	0.450166	stage3-Rep2
gi|50083797	1-hydroxy-2-methyl-2-(E)-butenyl 4-diphosphate synthase	Acinetobacter sp. ADP1	1.10006	0.454458	stage3-Rep1
gi|26418686	dehydrin	Citrus x paradisi	3.01179	0.456683	stage3-Rep2
gi|224120952	predicted protein	Populus trichocarpa	0.458477	0.457007	stage2-Rep3
gi|26418686	dehydrin	Citrus x paradisi	0.644205	0.45781	Stage1-Rep3
gi|255538698	proteasome subunit alpha type, putative	Ricinus communis	1.2097	0.458279	Stage1-Rep1
gi|84453208	putative cytosolic factor	Trifolium pratense	1.06825	0.460827	stage3-Rep1
gi|221327589	ascorbate peroxidase 2	Citrus maxima	0.69673	0.460875	Stage1-Rep3
gi|62526575	cysteine protease CP1	Manihot esculenta	0.649753	0.460901	stage2-Rep1
gi|62900641	RecName: Full=Plastid-lipid-associated protein, chloroplastic; AltName: Full=CitPAP; Flags: Precursor	Citrus unshiu	0.932625	0.461349	Stage1-Rep1
gi|255644696	unknown	Glycine max	0.893368	0.463745	Stage1-Rep3
gi|77744899	temperature-induced lipocalin	Citrus sinensis	0.917814	0.47365	stage3-Rep1
gi|115487636	Os12g0178100	Oryza sativa (indica cultivar-group)	0.652643	0.475372	stage3-Rep1
gi|224053577	predicted protein	Populus trichocarpa	0.816842	0.478233	stage3-Rep2
gi|90811671	phenylcoumaran benzylic ether reductase-like protein Fi1	Striga asiatica	1.73903	0.482504	stage3-Rep1
gi|7380882	limonoid UDP-glucosyltransferase	Citrus unshiu	0.97673	0.486465	Stage1-Rep1
gi|37524017	COR15	Citrus clementina x Citrus reticulata	0.829974	0.489131	stage2-Rep1
gi|4580920	vacuole-associated annexin VCaB42	Nicotiana tabacum	0.826155	0.493398	stage3-Rep1
gi|255585824	heat-shock protein, putative	Ricinus communis	6.09394	0.493628	Stage1-Rep2
gi|224120952	predicted protein	Populus trichocarpa	0.461473	0.494173	stage3-Rep3
gi|226454761	REVERSED inner dynein arm heavy chain 1-beta	Micromonas pusilla CCMP1545	0.679042	0.495506	Stage1-Rep3
gi|147809484	hypothetical protein	Vitis vinifera	0.89916	0.496094	stage3-Rep2
gi|1169534	Enolase (2-phosphoglycerate dehydratase) (2-phospho-D-glycerate hydro-lyase)	Ricinus communis	1.1243	0.497251	stage3-Rep1
gi|8777435	nucleosome assembly protein	Arabidopsis thaliana	1.1969	0.497638	stage3-Rep1
gi|226454761	REVERSED inner dynein arm heavy chain 1-beta	Micromonas pusilla CCMP1545	0.6854	0.499263	stage3-Rep3
gi|257690969	unnamed protein product	Citrus sinensis	1.46742	0.501844	Stage1-Rep1
gi|162955859	pyrophosphate-dependent phosphofructokinase alpha subunit	Citrus sinensis x Poncirus trifoliata	1.08454	0.503318	stage3-Rep3
gi|147861246	hypothetical protein	Vitis vinifera	0.906254	0.505626	stage3-Rep1
gi|84468444	putative DNA-damage-repair/toleration protein DRT102	Trifolium pratense	0.77944	0.50571	stage3-Rep1
gi|5650721	unnamed protein product	Ricinus communis	0.980085	0.509695	stage3-Rep1
gi|221327587	ascorbate peroxidase	Citrus maxima	0.948176	0.518657	Stage1-Rep3
gi|90820120	UDP-glucose pyrophosphorylase	Cucumis melo	0.730992	0.519542	stage3-Rep1
gi|25090053	Aldehyde dehydrogenase family 7 member A1 (Antiquitin-1) (Brassica turgor-responsive/drought-induced gene 26 protein) (Btg-26)	Brassica napus	1.04591	0.522015	stage3-Rep1
gi|33114227	putative germin-like protein	Pringlea antiscorbutica	1.32699	0.524609	stage2-Rep1
gi|17366765	Actin-depolymerizing factor 2 (ADF-2)	Petunia x hybrida	0.865894	0.52754	stage3-Rep1
gi|7024451	glycine-rich RNA-binding protein	Citrus unshiu	1.88572	0.530706	Stage1-Rep2
gi|221327587	ascorbate peroxidase	Citrus maxima	1.14857	0.533462	Stage1-Rep1
gi|166850556	CTRSFT1-like protein	Poncirus trifoliata	0.950187	0.535167	Stage1-Rep1
gi|115459658	Os04g0538000	Oryza sativa (japonica cultivar-group)	1.14933	0.535228	stage3-Rep1
gi|224131144	predicted protein	Populus trichocarpa	1.10918	0.53936	stage3-Rep3
gi|255543156	conserved hypothetical protein	Ricinus communis	1.04462	0.544418	stage2-Rep3
gi|74486744	translation elongation factor 1A-9	Gossypium hirsutum	1.24558	0.546866	stage3-Rep3
gi|255585824	heat-shock protein, putative	Ricinus communis	0.887871	0.547366	stage2-Rep3
gi|257675725	unnamed protein product	Zea mays	1.09548	0.559104	stage3-Rep3
gi|217073214	unknown	Medicago truncatula	0.329607	0.559743	stage2-Rep2
gi|2213425	hypothetical protein	Citrus x paradisi	0.92941	0.564462	stage3-Rep2
gi|119367477	putative H-type thioredoxin	Citrus cv. Shiranuhi	1.19362	0.565138	stage3-Rep1
gi|224105373	phenylcoumaran benzylic ether reductase 3	Populus trichocarpa	0.798636	0.568158	stage3-Rep2
gi|4580920	vacuole-associated annexin VCaB42	Nicotiana tabacum	0.877424	0.568293	Stage1-Rep1
gi|126031867	calmodulin	Cicer arietinum	0.906649	0.569452	stage3-Rep2
gi|227937304	Ama r 2 pollen allergen	Amaranthus retroflexus	0.868172	0.5703	stage2-Rep3
gi|255585824	heat-shock protein, putative	Ricinus communis	1.1675	0.570391	Stage1-Rep3
gi|624672	ASR	Citrus maxima	12.6263	0.572241	Stage1-Rep2
gi|221327587	ascorbate peroxidase	Citrus maxima	1.05039	0.573708	stage3-Rep3
gi|624674	heat shock protein	Citrus maxima	0.894885	0.574107	stage2-Rep1
gi|126031867	calmodulin	Cicer arietinum	1.17358	0.57906	stage2-Rep2
gi|50660327	chloroplast chaperonin 21	Vitis vinifera	2.63318	0.580401	stage3-Rep1
gi|162955859	pyrophosphate-dependent phosphofructokinase alpha subunit	Citrus sinensis x Poncirus trifoliata	1.02539	0.582028	Stage1-Rep3
gi|119367477	putative H-type thioredoxin	Citrus cv. Shiranuhi	0.914839	0.584584	stage2-Rep1
gi|224105373	phenylcoumaran benzylic ether reductase 3	Populus trichocarpa	1.10527	0.586452	Stage1-Rep1
gi|208964722	heat shock protein 90-2	Glycine max	1.27154	0.589533	Stage1-Rep1
gi|544437	RecName: Full=Probable phospholipid hydroperoxide glutathione peroxidase; Short=PHGPx; AltName: Full=Salt-associated protein	Citrus sinensis	1.17021	0.593935	Stage1-Rep1
gi|544437	RecName: Full=Probable phospholipid hydroperoxide glutathione peroxidase; Short=PHGPx; AltName: Full=Salt-associated protein	Citrus sinensis	0.795291	0.596973	stage2-Rep2
gi|147835837	hypothetical protein	Vitis vinifera	0.916235	0.598573	stage3-Rep1
gi|7529717	fructose bisphosphate aldolase-like protein	Arabidopsis thaliana	0.724957	0.599443	stage3-Rep3
gi|15219109	HSP70B (heat shock protein 70B); ATP binding	Arabidopsis thaliana	0.946803	0.599513	stage3-Rep1
gi|224140653	predicted protein	Populus trichocarpa	1.16133	0.599673	Stage1-Rep1
gi|4580920	vacuole-associated annexin VCaB42	Nicotiana tabacum	0.707977	0.599849	stage2-Rep1
gi|79321519	HSP91 (Heat shock protein 91)	Arabidopsis thaliana	0.941105	0.599983	stage3-Rep1
gi|47026878	acidic ribosomal protein	Hyacinthus orientalis	0.909443	0.602761	stage3-Rep1
gi|255578100	dihydrolipoamide succinyltransferase component of 2-oxoglutarate dehydrogenase, putative	Ricinus communis	1.04498	0.603529	Stage1-Rep1
gi|225462013	PREDICTED: similar to heat shock protein 90	Vitis vinifera	0.760741	0.6039	stage3-Rep3
gi|231586	RecName: Full=ATP synthase subunit beta, mitochondrial; Flags: Precursor	Hevea brasiliensis	0.969704	0.613279	Stage1-Rep1
gi|82470781	Skp1-like protein 2	Petunia inflata	1.10581	0.614702	stage3-Rep1
gi|225452494	REVERSED PREDICTED: hypothetical protein	Vitis vinifera	0.666803	0.615557	stage3-Rep2
gi|11596182	miraculin-like protein 3	Citrus x paradisi	0.970853	0.616849	stage2-Rep3
gi|62526575	cysteine protease CP1	Manihot esculenta	0.613435	0.61832	stage2-Rep2
gi|37524017	COR15	Citrus clementina x Citrus reticulata	0.930898	0.624201	Stage1-Rep3
gi|168037666	predicted protein	Physcomitrella patens subsp. patens	0.907363	0.624265	stage3-Rep3
gi|77744899	temperature-induced lipocalin	Citrus sinensis	0.933006	0.624484	stage3-Rep3
gi|136057	Triosephosphate isomerase, cytosolic (TIM) (Triose-phosphate isomerase)	Coptis japonica	0.567175	0.631414	stage3-Rep1
gi|26418686	dehydrin	Citrus x paradisi	0.915425	0.632199	stage3-Rep1
gi|134061129	hypothetical protein, conserved	Leishmania braziliensis	0.782628	0.634318	stage3-Rep1
gi|115647999	procollagen, type VII, alpha 1	MOUSE	1.26962	0.646743	stage3-Rep1
gi|224128794	predicted protein	Populus trichocarpa	0.917322	0.646825	Stage1-Rep1
gi|157042763	glyceraldehyde 3-phosphate dehydrogenase	Nicotiana langsdorffii x Nicotiana sanderae	0.8464	0.647158	stage3-Rep3
gi|119367477	putative H-type thioredoxin	Citrus cv. Shiranuhi	1.11399	0.648671	stage2-Rep3
gi|157042763	glyceraldehyde 3-phosphate dehydrogenase	Nicotiana langsdorffii x Nicotiana sanderae	0.873877	0.649631	stage2-Rep3
gi|119367485	putative copper chaperone	Citrus cv. Shiranuhi	1.54474	0.659949	stage3-Rep1
gi|27383419	hypothetical protein bll8308	Bradyrhizobium japonicum USDA 110	1.24282	0.665105	stage3-Rep1
gi|225447041	PREDICTED: hypothetical protein	Vitis vinifera	0.816703	0.66561	stage3-Rep2
gi|90820120	UDP-glucose pyrophosphorylase	Cucumis melo	1.10633	0.669997	stage2-Rep3
gi|7529717	fructose bisphosphate aldolase-like protein	Arabidopsis thaliana	0.755459	0.681372	stage2-Rep3
gi|232278	Small heat shock protein, chloroplast precursor	Petunia x hybrida	0.635426	0.681805	stage3-Rep1
gi|9502393	T12C24.6	Arabidopsis thaliana	0.876987	0.682486	stage3-Rep2
gi|195626524	2-cys peroxiredoxin BAS1	Zea mays	0.912327	0.682705	Stage1-Rep3
gi|26418686	dehydrin	Citrus x paradisi	0.518324	0.686477	stage2-Rep2
gi|57641075	seryl-tRNA synthetase	Thermococcus kodakarensis KOD1	1.17404	0.688445	stage3-Rep1
gi|78191410	fructose-bisphosphate aldolase-like	Solanum tuberosum	0.85605	0.68949	Stage1-Rep3
gi|224053577	predicted protein	Populus trichocarpa	0.645374	0.690797	stage2-Rep1
gi|147853311	hypothetical protein	Vitis vinifera	0.889638	0.693648	stage2-Rep1
gi|255546427	peroxiredoxin, putative	Ricinus communis	0.775702	0.694059	stage3-Rep2
gi|50878488	putative polyprotein	Oryza sativa (japonica cultivar-group)	0.901798	0.69477	stage3-Rep1
gi|2213425	hypothetical protein	Citrus x paradisi	1.07139	0.698918	stage3-Rep3
gi|77744899	temperature-induced lipocalin	Citrus sinensis	0.929844	0.699828	stage2-Rep3
gi|225442225	PREDICTED: hypothetical protein	Vitis vinifera	0.966142	0.702641	Stage1-Rep1
gi|89358734	Allophanate hydrolase subunit 2	Xanthobacter autotrophicus Py2	0.709685	0.705316	stage3-Rep1
gi|2500116	Glutathione reductase, cytosolic (GR) (GRase) (GOR2)	Pisum sativum	0.865042	0.706352	stage3-Rep1
gi|225439785	PREDICTED: hypothetical protein	Vitis vinifera	1.02505	0.713839	Stage1-Rep1
gi|11596186	cystatin-like protein	Citrus x paradisi	0.951388	0.719807	stage3-Rep3
gi|224069008	predicted protein	Populus trichocarpa	1.02642	0.721095	Stage1-Rep3
gi|33340236	copper/zinc superoxide dismutase	Citrus limon	1.10559	0.723389	stage3-Rep2
gi|33415263	enolase	Gossypium barbadense	1.03086	0.730172	stage3-Rep1
gi|4704605	glycine-rich RNA-binding protein	Picea glauca	0.951716	0.73235	Stage1-Rep3
gi|147853311	hypothetical protein	Vitis vinifera	0.60342	0.736952	stage2-Rep2
gi|2921512	GF14 protein	Fritillaria agrestis	1.04158	0.745797	Stage1-Rep3
gi|57900667	putative nucleoside diphosphate kinase	Oryza sativa Japonica Group	0.819643	0.746086	stage2-Rep1
gi|224069008	predicted protein	Populus trichocarpa	0.941319	0.746188	stage3-Rep3
gi|255540363	nucleoside diphosphate kinase, putative	Ricinus communis	0.789708	0.753966	stage3-Rep2
gi|113940852	conserved hypothetical protein 374	Herpetosiphon aurantiacus ATCC 23779	0.799493	0.756931	stage3-Rep1
gi|624672	ASR	Citrus maxima	2.29724	0.757653	stage3-Rep3
gi|3914382	2,3-bisphosphoglycerate-independent phosphoglycerate mutase (Phosphoglyceromutase) (BPG-independent PGAM) (PGAM-I)		0.896081	0.759288	stage3-Rep1
gi|119367477	putative H-type thioredoxin	Citrus cv. Shiranuhi	0.927733	0.763514	Stage1-Rep3
gi|7024451	glycine-rich RNA-binding protein	Citrus unshiu	1.09511	0.76632	stage3-Rep3
gi|255642211	unknown	Glycine max	0.949865	0.769319	stage3-Rep2
gi|7380882	limonoid UDP-glucosyltransferase	Citrus unshiu	0.941452	0.77329	stage3-Rep2
gi|78191410	fructose-bisphosphate aldolase-like	Solanum tuberosum	1.12787	0.777855	stage3-Rep3
gi|1708422	Isoflavone reductase homolog (CP100)	Solanum tuberosum	1.28205	0.778176	stage3-Rep1
gi|57900667	putative nucleoside diphosphate kinase	Oryza sativa Japonica Group	1.16468	0.783499	stage2-Rep2
gi|62526575	cysteine protease CP1	Manihot esculenta	0.899603	0.783556	Stage1-Rep1
gi|5917745	elongation factor-1 alpha 2	Lilium longiflorum	0.954526	0.792332	Stage1-Rep1
gi|257675725	unnamed protein product	Zea mays	0.964726	0.79512	Stage1-Rep3
gi|255585824	heat-shock protein, putative	Ricinus communis	1.04148	0.800783	stage3-Rep3
gi|23978579	fructokinase	Nicotiana tabacum	1.01983	0.802561	stage3-Rep1
gi|26418686	dehydrin	Citrus x paradisi	0.868289	0.803051	stage2-Rep1
gi|224053577	predicted protein	Populus trichocarpa	1.03572	0.808109	Stage1-Rep1
gi|125546170	hypothetical protein OsI_14032	Oryza sativa Indica Group	1.03028	0.809458	Stage1-Rep1
gi|224104357	predicted protein	Populus trichocarpa	1.41292	0.812496	stage3-Rep3
gi|37524017	COR15	Citrus clementina x Citrus reticulata	1.02224	0.819595	stage2-Rep3
gi|77744899	temperature-induced lipocalin	Citrus sinensis	0.9584	0.820647	Stage1-Rep3
gi|6683114	sucrose synthase	Citrus unshiu	1.2107	0.824761	stage3-Rep1
gi|57900667	putative nucleoside diphosphate kinase	Oryza sativa Japonica Group	0.907147	0.840506	stage3-Rep2
gi|224104357	predicted protein	Populus trichocarpa	1.32568	0.846923	Stage1-Rep3
gi|624672	ASR	Citrus maxima	1.73922	0.854083	Stage1-Rep3
gi|147858661	hypothetical protein	Vitis vinifera	1.07734	0.856083	stage3-Rep1
gi|126323154	PREDICTED: similar to DEAD (Asp-Glu-Ala-Asp) box polypeptide 39	Monodelphis domestica	0.945856	0.861552	stage3-Rep1
gi|257690969	unnamed protein product	Citrus sinensis	1.04036	0.863191	stage3-Rep2
gi|224109966	predicted protein	Populus trichocarpa	0.976545	0.864076	Stage1-Rep1
gi|168043139	REVERSED predicted protein	Physcomitrella patens subsp. patens	0.968836	0.864213	Stage1-Rep3
gi|255556366	conserved hypothetical protein	Ricinus communis	1.01327	0.864704	Stage1-Rep1
gi|255641409	unknown	Glycine max	1.01565	0.86609	stage3-Rep2
gi|45384260	non-metastatic cells 2, protein (NM23B) expressed in	Gallus gallus	1.04244	0.866656	stage3-Rep1
gi|223949137	unknown	Zea mays	0.992798	0.868712	stage3-Rep3
gi|5669167	plasma membrane proton ATPase	Nicotiana plumbaginifolia	1.02309	0.870761	stage2-Rep1
gi|224120952	predicted protein	Populus trichocarpa	0.826241	0.881003	Stage1-Rep3
gi|125601074	hypothetical protein OsJ_024133	Oryza sativa (japonica cultivar-group)	1.01961	0.882557	stage3-Rep1
gi|45331281	70 kDa heat shock cognate protein 1	Vigna radiata	0.963357	0.882978	stage3-Rep1
gi|62526575	cysteine protease CP1	Manihot esculenta	0.983845	0.887489	stage3-Rep2
gi|624672	ASR	Citrus maxima	1.5774	0.894185	stage2-Rep3
gi|57900667	putative nucleoside diphosphate kinase	Oryza sativa Japonica Group	0.960754	0.896809	Stage1-Rep1
gi|119367475	putative glutaredoxin	Citrus cv. Shiranuhi	1.0211	0.898893	stage3-Rep2
gi|62900641	RecName: Full=Plastid-lipid-associated protein, chloroplastic; AltName: Full=CitPAP; Flags: Precursor	Citrus unshiu	1.01889	0.90484	stage3-Rep2
gi|11596186	cystatin-like protein	Citrus x paradisi	1.04068	0.909964	stage2-Rep2
gi|2914482	Chain A, Complex Of The Second Kunitz Domain Of Tissue Factor Pathway Inhibitor With Porcine Trypsin		1.00221	0.911398	stage3-Rep1
gi|145548134	hypothetical protein	Paramecium tetraurelia	1.04847	0.911813	stage3-Rep1
gi|6682843	sucrose synthase	Citrus unshiu	0.952868	0.912595	Stage1-Rep1
gi|125562543	hypothetical protein OsI_029223	Oryza sativa (indica cultivar-group)	1.0124	0.917007	stage3-Rep1
gi|9757974	polyubiquitin	Arabidopsis thaliana	1.01054	0.928136	Stage1-Rep1
gi|157042763	glyceraldehyde 3-phosphate dehydrogenase	Nicotiana langsdorffii x Nicotiana sanderae	1.04927	0.938712	Stage1-Rep3
gi|9280626	UDP-glucose pyrophosphorylase	Astragalus membranaceus	1.00315	0.945868	stage2-Rep3
gi|147795381	hypothetical protein	Vitis vinifera	1.02304	0.948031	stage3-Rep1
gi|210063564	cyclophilin	Camellia oleifera	1.01432	0.948303	Stage1-Rep1
gi|19566	glyceraldehyde 3-phosphate dehydrogenase	Magnolia quinquepeta	1.01522	0.951847	stage3-Rep3
gi|257690969	unnamed protein product	Citrus sinensis	0.972751	0.954526	stage2-Rep1
gi|147853311	hypothetical protein	Vitis vinifera	1.04502	0.954974	stage3-Rep2
gi|2213425	hypothetical protein	Citrus x paradisi	1.00676	0.958024	stage3-Rep1
gi|224104357	predicted protein	Populus trichocarpa	1.04316	0.969558	stage2-Rep3
gi|224122240	phenylcoumaran benzylic ether reductase 4	Populus trichocarpa	1.01378	0.969588	stage3-Rep3
gi|147853311	hypothetical protein	Vitis vinifera	0.983606	0.978674	Stage1-Rep1
gi|6166140	RecName: Full=Elongation factor 1-delta 1; Short=EF-1-delta 1; AltName: Full=Elongation factor 1B-beta 1; AltName: Full=eEF-1B beta 1	Oryza sativa Japonica Group	0.983136	0.979688	Stage1-Rep3
gi|123601	Heat shock 70 kDa protein	Glycine max	1.01064	0.982548	stage3-Rep1
gi|18073562	17.6 kDa heat-shock protein	Helianthus annuus	0.9951	0.984331	stage3-Rep1
gi|18397278	glycyl-tRNA synthetase / glycine--tRNA ligase	Arabidopsis thaliana	0.993719	0.986516	stage3-Rep1
gi|145353610	predicted protein	Ostreococcus lucimarinus CCE9901	1.003	0.995577	stage3-Rep1
gi|19878	heat shock protein 70	Nicotiana tabacum	1.00026	0.998255	stage3-Rep1

## Sheet: Table S3
Table S3. Metabolite pathways containing differentially expressed proteins between Temple and Murcott mandarin hybrid fruit.
Metabolism	Pathway	Seqs in Pathway	Enzyme	EzymeId	NrSeqs	Seqs
Amino acid metabolism	Alanine, aspartate and glutamate metabolism	3	aspartate transaminase	ec:2.6.1.1	1	gi|255551036|ref|XP_002516566.1|
Amino acid metabolism	Alanine, aspartate and glutamate metabolism	3	alanine transaminase	ec:2.6.1.2	1	gi|225441981|ref|XP_002265294.1|
Amino acid metabolism	Alanine, aspartate and glutamate metabolism	3	glutamate decarboxylase	ec:4.1.1.15	1	gi|70609690|gb|AAZ05070.1|
Lipid Metabolism	alpha-Linolenic acid metabolism	2	allene-oxide cyclase	ec:5.3.99.6	2	gi|16416376|dbj|BAB21610.2|, gi|225451968|ref|XP_002279750.1|
Carbohydrate metabolism	Amino sugar and nucleotide sugar metabolism	5	UTP---glucose-1-phosphate uridylyltransferase	ec:2.7.7.9	2	gi|9280626|gb|AAF86501.1|AF281081_1, gi|90820120|gb|ABD98820.1|
Carbohydrate metabolism	Amino sugar and nucleotide sugar metabolism	5	chitinase	ec:3.2.1.14	1	gi|183579873|dbj|BAG28346.1|
Carbohydrate metabolism	Amino sugar and nucleotide sugar metabolism	5	UDP-glucose 4-epimerase	ec:5.1.3.2	1	gi|7269241|emb|CAB81310.1|
Carbohydrate metabolism	Amino sugar and nucleotide sugar metabolism	5	phosphoglucomutase	ec:5.4.2.2	1	gi|255539613|ref|XP_002510871.1|
Lipid Metabolism	Arachidonic acid metabolism	1	glutathione peroxidase	ec:1.11.1.9	1	gi|544437|sp|Q06652.1|GPX4_CITSI
Amino acid metabolism	Arginine and proline metabolism	2	aspartate transaminase	ec:2.6.1.1	1	gi|255551036|ref|XP_002516566.1|
Amino acid metabolism	Arginine and proline metabolism	2	arginase	ec:3.5.3.1	1	gi|224127346|ref|XP_002320051.1|
Nucleotide metabolism	Arginine and proline metabolism	2	agmatinase	ec:3.5.3.11	1	gi|224127346|ref|XP_002320051.1|
Carbohydrate metabolism	Ascorbate and aldarate metabolism	5	L-ascorbate oxidase	ec:1.10.3.3	1	gi|225447041|ref|XP_002269614.1|
Carbohydrate metabolism	Ascorbate and aldarate metabolism	5	L-ascorbate peroxidase	ec:1.11.1.11	1	gi|221327587|gb|ACM17463.1|
Carbohydrate metabolism	Ascorbate and aldarate metabolism	5	monodehydroascorbate reductase (NADH)	ec:1.6.5.4	3	gi|117067068|gb|ABK32073.1|, gi|224069008|ref|XP_002326252.1|, gi|255586766|ref|XP_002534002.1|
Amino acid metabolism	beta-Alanine metabolism	1	glutamate decarboxylase	ec:4.1.1.15	1	gi|70609690|gb|AAZ05070.1|
Carbohydrate metabolism	Butanoate metabolism	1	glutamate decarboxylase	ec:4.1.1.15	1	gi|70609690|gb|AAZ05070.1|
Energy metabolism	Carbon fixation in photosynthetic organisms	9	malate dehydrogenase	ec:1.1.1.37	1	gi|27462762|gb|AAO15574.1|AF459645_1
Energy metabolism	Carbon fixation in photosynthetic organisms	9	aspartate transaminase	ec:2.6.1.1	1	gi|255551036|ref|XP_002516566.1|
Energy metabolism	Carbon fixation in photosynthetic organisms	9	alanine transaminase	ec:2.6.1.2	1	gi|225441981|ref|XP_002265294.1|
Energy metabolism	Carbon fixation in photosynthetic organisms	9	phosphoglycerate kinase	ec:2.7.2.3	1	gi|121485004|gb|ABI18157.1|
Energy metabolism	Carbon fixation in photosynthetic organisms	9	phosphoenolpyruvate carboxykinase (ATP)	ec:4.1.1.49	1	gi|15235730|ref|NP_195500.1|
Energy metabolism	Carbon fixation in photosynthetic organisms	9	fructose-bisphosphate aldolase	ec:4.1.2.13	2	gi|224099429|ref|XP_002311480.1|, gi|255644696|gb|ACU22850.1|
Energy metabolism	Carbon fixation in photosynthetic organisms	9	triose-phosphate isomerase	ec:5.3.1.1	2	gi|76573375|gb|ABA46792.1|, gi|77540216|gb|ABA86966.1|
Energy metabolism	Carbon fixation pathways in prokaryotes	2	malate dehydrogenase	ec:1.1.1.37	1	gi|27462762|gb|AAO15574.1|AF459645_1
Energy metabolism	Carbon fixation pathways in prokaryotes	2	isocitrate dehydrogenase (NADP+)	ec:1.1.1.42	1	gi|5764653|gb|AAD51361.1|AF176669_1
Xenobiotics Biodegradation and Metabolism	Chlorocyclohexane and chlorobenzene degradation	1	carboxymethylenebutenolidase	ec:3.1.1.45	1	gi|147809484|emb|CAN60148.1|
Carbohydrate metabolism	Citrate cycle (TCA cycle)	6	malate dehydrogenase	ec:1.1.1.37	1	gi|27462762|gb|AAO15574.1|AF459645_1
Carbohydrate metabolism	Citrate cycle (TCA cycle)	6	isocitrate dehydrogenase (NADP+)	ec:1.1.1.42	1	gi|5764653|gb|AAD51361.1|AF176669_1
Carbohydrate metabolism	Citrate cycle (TCA cycle)	6	dihydrolipoyllysine-residue acetyltransferase	ec:2.3.1.12	1	gi|225442225|ref|XP_002277871.1|
Carbohydrate metabolism	Citrate cycle (TCA cycle)	6	citrate (Si)-synthase	ec:2.3.3.1	2	gi|624676|gb|AAA82743.1|, gi|40646744|gb|AAR88248.1|
Carbohydrate metabolism	Citrate cycle (TCA cycle)	6	phosphoenolpyruvate carboxykinase (ATP)	ec:4.1.1.49	1	gi|15235730|ref|NP_195500.1|
Amino acid metabolism	Cysteine and methionine metabolism	2	aspartate transaminase	ec:2.6.1.1	1	gi|255551036|ref|XP_002516566.1|
Nucleotide metabolism	Cysteine and methionine metabolism	2	1-aminocyclopropane-1-carboxylate synthase	ec:4.4.1.14	1	gi|225441981|ref|XP_002265294.1|
Xenobiotics Biodegradation and Metabolism	Drug metabolism - cytochrome P450	3	glutathione transferase	ec:2.5.1.18	3	gi|225424861|ref|XP_002273871.1|, gi|225439785|ref|XP_002276301.1|, gi|257712573|emb|CBD32500.1|
Lipid Metabolism	Ether lipid metabolism	1	phospholipase D	ec:3.1.4.4	1	gi|169160465|gb|ACA49723.1|
Xenobiotics Biodegradation and Metabolism	Fluorobenzoate degradation	1	carboxymethylenebutenolidase	ec:3.1.1.45	1	gi|147809484|emb|CAN60148.1|
Carbohydrate metabolism	Fructose and mannose metabolism	5	6-phosphofructokinase	ec:2.7.1.11	1	gi|3790102|gb|AAC67587.1|
Carbohydrate metabolism	Fructose and mannose metabolism	5	diphosphate---fructose-6-phosphate 1-phosphotransferase	ec:2.7.1.90	1	gi|3790102|gb|AAC67587.1|
Carbohydrate metabolism	Fructose and mannose metabolism	5	fructose-bisphosphate aldolase	ec:4.1.2.13	2	gi|224099429|ref|XP_002311480.1|, gi|255644696|gb|ACU22850.1|
Carbohydrate metabolism	Fructose and mannose metabolism	5	triose-phosphate isomerase	ec:5.3.1.1	2	gi|76573375|gb|ABA46792.1|, gi|77540216|gb|ABA86966.1|
Carbohydrate metabolism	Galactose metabolism	5	6-phosphofructokinase	ec:2.7.1.11	1	gi|3790102|gb|AAC67587.1|
Carbohydrate metabolism	Galactose metabolism	5	UTP---glucose-1-phosphate uridylyltransferase	ec:2.7.7.9	2	gi|9280626|gb|AAF86501.1|AF281081_1, gi|90820120|gb|ABD98820.1|
Carbohydrate metabolism	Galactose metabolism	5	UDP-glucose 4-epimerase	ec:5.1.3.2	1	gi|7269241|emb|CAB81310.1|
Carbohydrate metabolism	Galactose metabolism	5	phosphoglucomutase	ec:5.4.2.2	1	gi|255539613|ref|XP_002510871.1|
Amino acid metabolism	Glutathione metabolism	8	isocitrate dehydrogenase (NADP+)	ec:1.1.1.42	1	gi|5764653|gb|AAD51361.1|AF176669_1
Amino acid metabolism	Glutathione metabolism	8	glucose-6-phosphate dehydrogenase	ec:1.1.1.49	1	gi|89214190|gb|AAR26303.3|
Amino acid metabolism	Glutathione metabolism	8	L-ascorbate peroxidase	ec:1.11.1.11	1	gi|221327587|gb|ACM17463.1|
Amino acid metabolism	Glutathione metabolism	8	phospholipid-hydroperoxide glutathione peroxidase	ec:1.11.1.12	1	gi|544437|sp|Q06652.1|GPX4_CITSI
Amino acid metabolism	Glutathione metabolism	8	peroxiredoxin	ec:1.11.1.15	1	gi|255641409|gb|ACU20981.1|
Amino acid metabolism	Glutathione metabolism	8	glutathione peroxidase	ec:1.11.1.9	1	gi|544437|sp|Q06652.1|GPX4_CITSI
Amino acid metabolism	Glutathione metabolism	8	glutathione transferase	ec:2.5.1.18	3	gi|225424861|ref|XP_002273871.1|, gi|225439785|ref|XP_002276301.1|, gi|257712573|emb|CBD32500.1|
Carbohydrate metabolism	Glycerophospholipid metabolism	1	phospholipase D	ec:3.1.4.4	1	gi|169160465|gb|ACA49723.1|
Carbohydrate metabolism	Glycolysis / Gluconeogenesis	12	glyceraldehyde-3-phosphate dehydrogenase (phosphorylating)	ec:1.2.1.12	1	gi|82623427|gb|ABB87128.1|
Carbohydrate metabolism	Glycolysis / Gluconeogenesis	12	dihydrolipoyllysine-residue acetyltransferase	ec:2.3.1.12	1	gi|225442225|ref|XP_002277871.1|
Carbohydrate metabolism	Glycolysis / Gluconeogenesis	12	6-phosphofructokinase	ec:2.7.1.11	1	gi|3790102|gb|AAC67587.1|
Carbohydrate metabolism	Glycolysis / Gluconeogenesis	12	phosphoglycerate kinase	ec:2.7.2.3	1	gi|121485004|gb|ABI18157.1|
Carbohydrate metabolism	Glycolysis / Gluconeogenesis	12	pyruvate decarboxylase	ec:4.1.1.1	1	gi|17225598|gb|AAL37492.1|
Carbohydrate metabolism	Glycolysis / Gluconeogenesis	12	phosphoenolpyruvate carboxykinase (ATP)	ec:4.1.1.49	1	gi|15235730|ref|NP_195500.1|
Carbohydrate metabolism	Glycolysis / Gluconeogenesis	12	fructose-bisphosphate aldolase	ec:4.1.2.13	2	gi|224099429|ref|XP_002311480.1|, gi|255644696|gb|ACU22850.1|
Carbohydrate metabolism	Glycolysis / Gluconeogenesis	12	aldose 1-epimerase	ec:5.1.3.3	1	gi|124360080|gb|ABN08096.1|
Carbohydrate metabolism	Glycolysis / Gluconeogenesis	12	triose-phosphate isomerase	ec:5.3.1.1	2	gi|76573375|gb|ABA46792.1|, gi|77540216|gb|ABA86966.1|
Carbohydrate metabolism	Glycolysis / Gluconeogenesis	12	phosphoglucomutase	ec:5.4.2.2	1	gi|255539613|ref|XP_002510871.1|
Carbohydrate metabolism	Glyoxylate and dicarboxylate metabolism	4	malate dehydrogenase	ec:1.1.1.37	1	gi|27462762|gb|AAO15574.1|AF459645_1
Carbohydrate metabolism	Glyoxylate and dicarboxylate metabolism	4	catalase	ec:1.11.1.6	1	gi|257675725|emb|CBD25407.1|
Carbohydrate metabolism	Glyoxylate and dicarboxylate metabolism	4	citrate (Si)-synthase	ec:2.3.3.1	2	gi|624676|gb|AAA82743.1|, gi|40646744|gb|AAR88248.1|
Energy metabolism	Inositol phosphate metabolism	2	triose-phosphate isomerase	ec:5.3.1.1	2	gi|76573375|gb|ABA46792.1|, gi|77540216|gb|ABA86966.1|
Biosynthesis of Other Secondary Metabolites	Isoquinoline alkaloid biosynthesis	1	aspartate transaminase	ec:2.6.1.1	1	gi|255551036|ref|XP_002516566.1|
Xenobiotics Biodegradation and Metabolism	Metabolism of xenobiotics by cytochrome P450	3	glutathione transferase	ec:2.5.1.18	3	gi|225424861|ref|XP_002273871.1|, gi|225439785|ref|XP_002276301.1|, gi|257712573|emb|CBD32500.1|
Energy metabolism	Methane metabolism	6	malate dehydrogenase	ec:1.1.1.37	1	gi|27462762|gb|AAO15574.1|AF459645_1
Energy metabolism	Methane metabolism	6	catalase	ec:1.11.1.6	1	gi|257675725|emb|CBD25407.1|
Energy metabolism	Methane metabolism	6	peroxidase	ec:1.11.1.7	1	gi|255641409|gb|ACU20981.1|
Energy metabolism	Methane metabolism	6	6-phosphofructokinase	ec:2.7.1.11	1	gi|3790102|gb|AAC67587.1|
Energy metabolism	Methane metabolism	6	fructose-bisphosphate aldolase	ec:4.1.2.13	2	gi|224099429|ref|XP_002311480.1|, gi|255644696|gb|ACU22850.1|
Biosynthesis of Other Secondary Metabolites	Novobiocin biosynthesis	1	aspartate transaminase	ec:2.6.1.1	1	gi|255551036|ref|XP_002516566.1|
Energy metabolism	Oxidative phosphorylation	1	H+-exporting ATPase	ec:3.6.3.6	1	gi|231586|sp|P29685.1|ATPBM_HEVBR
Carbohydrate metabolism	Pentose and glucuronate interconversions	3	UTP---glucose-1-phosphate uridylyltransferase	ec:2.7.7.9	2	gi|9280626|gb|AAF86501.1|AF281081_1, gi|90820120|gb|ABD98820.1|
Carbohydrate metabolism	Pentose and glucuronate interconversions	3	pectinesterase	ec:3.1.1.11	1	gi|257690969|emb|CBC64334.1|
Carbohydrate metabolism	Pentose phosphate pathway	5	glucose-6-phosphate dehydrogenase	ec:1.1.1.49	1	gi|89214190|gb|AAR26303.3|
Carbohydrate metabolism	Pentose phosphate pathway	5	6-phosphofructokinase	ec:2.7.1.11	1	gi|3790102|gb|AAC67587.1|
Carbohydrate metabolism	Pentose phosphate pathway	5	fructose-bisphosphate aldolase	ec:4.1.2.13	2	gi|224099429|ref|XP_002311480.1|, gi|255644696|gb|ACU22850.1|
Carbohydrate metabolism	Pentose phosphate pathway	5	phosphoglucomutase	ec:5.4.2.2	1	gi|255539613|ref|XP_002510871.1|
Amino acid metabolism	Phenylalanine metabolism	2	peroxidase	ec:1.11.1.7	1	gi|255641409|gb|ACU20981.1|
Amino acid metabolism	Phenylalanine metabolism	2	aspartate transaminase	ec:2.6.1.1	1	gi|255551036|ref|XP_002516566.1|
Amino acid metabolism	Phenylalanine, tyrosine and tryptophan biosynthesis	1	aspartate transaminase	ec:2.6.1.1	1	gi|255551036|ref|XP_002516566.1|
Biosynthesis of Other Secondary Metabolites	Phenylpropanoid biosynthesis	1	peroxidase	ec:1.11.1.7	1	gi|255641409|gb|ACU20981.1|
Lipid Metabolism	Primary bile acid biosynthesis	1	Delta4-3-oxosteroid 5beta-reductase	ec:1.3.1.3	1	gi|29124973|gb|AAO63776.1|
Nucleotide metabolism	Purine metabolism	2	adenosinetriphosphatase	ec:3.6.1.3	1	gi|530207|gb|AAA66338.1|
Nucleotide metabolism	Purine metabolism	2	phosphoglucomutase	ec:5.4.2.2	1	gi|255539613|ref|XP_002510871.1|
Carbohydrate metabolism	Pyruvate metabolism	5	malate dehydrogenase	ec:1.1.1.37	1	gi|27462762|gb|AAO15574.1|AF459645_1
Carbohydrate metabolism	Pyruvate metabolism	5	dihydrolipoyllysine-residue acetyltransferase	ec:2.3.1.12	1	gi|225442225|ref|XP_002277871.1|
Carbohydrate metabolism	Pyruvate metabolism	5	phosphoenolpyruvate carboxykinase (ATP)	ec:4.1.1.49	1	gi|15235730|ref|NP_195500.1|
Carbohydrate metabolism	Pyruvate metabolism	5	lactoylglutathione lyase	ec:4.4.1.5	2	gi|2213425|emb|CAB09799.1|, gi|225424861|ref|XP_002273871.1|
Carbohydrate metabolism	Starch and sucrose metabolism	7	sucrose synthase	ec:2.4.1.13	2	gi|6682841|dbj|BAA88904.1|, gi|6682843|dbj|BAA88905.1|
Carbohydrate metabolism	Starch and sucrose metabolism	7	UTP---glucose-1-phosphate uridylyltransferase	ec:2.7.7.9	2	gi|9280626|gb|AAF86501.1|AF281081_1, gi|90820120|gb|ABD98820.1|
Carbohydrate metabolism	Starch and sucrose metabolism	7	pectinesterase	ec:3.1.1.11	1	gi|257690969|emb|CBC64334.1|
Carbohydrate metabolism	Starch and sucrose metabolism	7	glucan endo-1,3-beta-D-glucosidase	ec:3.2.1.39	1	gi|63333659|gb|AAY40462.1|
Carbohydrate metabolism	Starch and sucrose metabolism	7	phosphoglucomutase	ec:5.4.2.2	1	gi|255539613|ref|XP_002510871.1|
Lipid Metabolism	Steroid degradation	2	3beta-hydroxy-Delta5-steroid dehydrogenase	ec:1.1.1.145	2	gi|29124973|gb|AAO63776.1|, gi|255642211|gb|ACU21370.1|
Lipid Metabolism	Steroid hormone biosynthesis	2	3beta-hydroxy-Delta5-steroid dehydrogenase	ec:1.1.1.145	2	gi|29124973|gb|AAO63776.1|, gi|255642211|gb|ACU21370.1|
Lipid Metabolism	Steroid hormone biosynthesis	2	Delta4-3-oxosteroid 5beta-reductase	ec:1.3.1.3	1	gi|29124973|gb|AAO63776.1|
Biosynthesis of Other Secondary Metabolites	Streptomycin biosynthesis	1	phosphoglucomutase	ec:5.4.2.2	1	gi|255539613|ref|XP_002510871.1|
Amino acid metabolism	Taurine and hypotaurine metabolism	1	glutamate decarboxylase	ec:4.1.1.15	1	gi|70609690|gb|AAZ05070.1|
Metabolism of Terpenoids and Polyketides	Terpenoid backbone biosynthesis	1	isopentenyl-diphosphate Delta-isomerase	ec:5.3.3.2	1	gi|6225526|sp|Q39472.2|IDI1_CLABR
Xenobiotics Biodegradation and Metabolism	Toluene degradation	1	carboxymethylenebutenolidase	ec:3.1.1.45	1	gi|147809484|emb|CAN60148.1|
Biosynthesis of Other Secondary Metabolites	Tropane, piperidine and pyridine alkaloid biosynthesis	1	aspartate transaminase	ec:2.6.1.1	1	gi|255551036|ref|XP_002516566.1|
Amino acid metabolism	Tryptophan metabolism	1	catalase	ec:1.11.1.6	1	gi|257675725|emb|CBD25407.1|
Amino acid metabolism	Tyrosine metabolism	1	aspartate transaminase	ec:2.6.1.1	1	gi|255551036|ref|XP_002516566.1|
Amino acid metabolism	Valine, leucine and isoleucine degradation	1	dihydrolipoyllysine-residue (2-methylpropanoyl)transferase	ec:2.3.1.168	1	gi|225442225|ref|XP_002277871.1|
